# Supplementary material for: A Novel TAF-Related Signature Based on ECM Remodeling Genes Predicts Glioma Prognosis
Source: Front Oncol. 2022 Apr 27;12:862723. doi: 10.3389/fonc.2022.862723 (PMC9093456; doi:10.3389/fonc.2022.862723)
Supplement: Supplementary Table 1 — Clinical information on the gliomas involved in this study. [file Table_1.xlsx]

## Sheet: Table s1
Sample	Time	Status	Gender	Age	IDH status	MGMT promoter status	Grade	Grade
TCGA-02-0047-01	448	Dead	Male	79	Wildtype	Un-methylated	WHO IV	GBM
TCGA-02-0055-01	76	Dead	Female	62	Wildtype	Un-methylated	WHO IV	GBM
TCGA-02-2483-01	691	Dead	Male	44	Mutant	Methylated	WHO IV	GBM
TCGA-02-2485-01	1561	Dead	Male	53	Wildtype	Un-methylated	WHO IV	GBM
TCGA-02-2486-01	618	Dead	Male	64	Wildtype	Un-methylated	WHO IV	GBM
TCGA-06-0125-01	1448	Dead	Female	64	Wildtype	Methylated	WHO IV	GBM
TCGA-06-0129-01	1024	Dead	Male	31	Mutant	Methylated	WHO IV	GBM
TCGA-06-0130-01	394	Dead	Male	54	Wildtype	Un-methylated	WHO IV	GBM
TCGA-06-0132-01	771	Dead	Male	50	Wildtype	NA	WHO IV	GBM
TCGA-06-0138-01	737	Dead	Male	43	Wildtype	NA	WHO IV	GBM
TCGA-06-0141-01	313	Dead	Male	63	Wildtype	Un-methylated	WHO IV	GBM
TCGA-06-0152-02	375	Dead	Male	68	Wildtype	NA	WHO IV	GBM
TCGA-06-0156-01	178	Dead	Male	57	Mutant	NA	WHO IV	GBM
TCGA-06-0157-01	97	Dead	Female	63	Wildtype	NA	WHO IV	GBM
TCGA-06-0158-01	329	Dead	Male	74	Wildtype	NA	WHO IV	GBM
TCGA-06-0168-01	598	Dead	Female	60	Wildtype	NA	WHO IV	GBM
TCGA-06-0171-02	399	Dead	Male	66	Wildtype	NA	WHO IV	GBM
TCGA-06-0174-01	98	Dead	Male	54	Wildtype	NA	WHO IV	GBM
TCGA-06-0178-01	2681	Dead	Male	39	Mutant	NA	WHO IV	GBM
TCGA-06-0184-01	2126	Dead	Male	64	Wildtype	NA	WHO IV	GBM
TCGA-06-0187-01	828	Dead	Male	69	Wildtype	NA	WHO IV	GBM
TCGA-06-0190-01	317	Dead	Male	63	Wildtype	NA	WHO IV	GBM
TCGA-06-0210-01	225	Dead	Female	73	Wildtype	NA	WHO IV	GBM
TCGA-06-0211-01	360	Dead	Male	48	Wildtype	NA	WHO IV	GBM
TCGA-06-0219-01	22	Dead	Male	67	Wildtype	NA	WHO IV	GBM
TCGA-06-0221-02	603	Dead	Male	31	Mutant	NA	WHO IV	GBM
TCGA-06-0238-01	405	Dead	Male	47	Wildtype	NA	WHO IV	GBM
TCGA-06-0644-01	384	Dead	Male	72	Wildtype	NA	WHO IV	GBM
TCGA-06-0645-01	175	Dead	Female	56	Wildtype	NA	WHO IV	GBM
TCGA-06-0646-01	175	Dead	Male	61	Wildtype	NA	WHO IV	GBM
TCGA-06-0649-01	64	Dead	Female	73	Wildtype	NA	WHO IV	GBM
TCGA-06-0686-01	432	Dead	Male	53	Wildtype	NA	WHO IV	GBM
TCGA-06-0743-01	803	Dead	Male	70	Wildtype	NA	WHO IV	GBM
TCGA-06-0744-01	1426	Dead	Male	67	Wildtype	NA	WHO IV	GBM
TCGA-06-0745-01	239	Dead	Male	60	Wildtype	NA	WHO IV	GBM
TCGA-06-0747-01	82	Dead	Female	54	Wildtype	NA	WHO IV	GBM
TCGA-06-0749-01	82	Dead	Male	51	Wildtype	NA	WHO IV	GBM
TCGA-06-0750-01	28	Dead	Male	44	Wildtype	NA	WHO IV	GBM
TCGA-06-0878-01	218	Alive	Male	75	Wildtype	Un-methylated	WHO IV	GBM
TCGA-06-0882-01	632	Dead	Male	30	Wildtype	Un-methylated	WHO IV	GBM
TCGA-06-1804-01	728	Dead	Female	82	Wildtype	Methylated	WHO IV	GBM
TCGA-06-2557-01	33	Dead	Male	77	Wildtype	Un-methylated	WHO IV	GBM
TCGA-06-2558-01	380	Dead	Female	75	Wildtype	Un-methylated	WHO IV	GBM
TCGA-06-2559-01	150	Dead	Male	84	Wildtype	Methylated	WHO IV	GBM
TCGA-06-2561-01	537	Dead	Female	53	Wildtype	Un-methylated	WHO IV	GBM
TCGA-06-2562-01	382	Dead	Male	82	Wildtype	Un-methylated	WHO IV	GBM
TCGA-06-2563-01	932	Alive	Female	73	Wildtype	Methylated	WHO IV	GBM
TCGA-06-2564-01	181	Alive	Male	51	Wildtype	Un-methylated	WHO IV	GBM
TCGA-06-2565-01	506	Dead	Male	59	Wildtype	Methylated	WHO IV	GBM
TCGA-06-2567-01	133	Dead	Male	65	Wildtype	Methylated	WHO IV	GBM
TCGA-06-2569-01	13	Alive	Female	24	Wildtype	Un-methylated	WHO IV	GBM
TCGA-06-2570-01	958	Alive	Female	22	Mutant	Methylated	WHO IV	GBM
TCGA-06-5408-01	357	Dead	Female	55	Wildtype	Un-methylated	WHO IV	GBM
TCGA-06-5410-01	108	Dead	Female	72	Wildtype	Methylated	WHO IV	GBM
TCGA-06-5411-01	254	Dead	Male	52	Wildtype	Un-methylated	WHO IV	GBM
TCGA-06-5412-01	138	Dead	Female	79	Wildtype	Methylated	WHO IV	GBM
TCGA-06-5413-01	268	Alive	Male	67	Wildtype	Un-methylated	WHO IV	GBM
TCGA-06-5414-01	273	Alive	Male	62	Wildtype	Un-methylated	WHO IV	GBM
TCGA-06-5415-01	260	Alive	Male	61	Wildtype	Un-methylated	WHO IV	GBM
TCGA-06-5416-01	204	Alive	Female	23	NA	Un-methylated	WHO IV	GBM
TCGA-06-5417-01	155	Alive	Female	45	Mutant	Methylated	WHO IV	GBM
TCGA-06-5418-01	83	Dead	Female	76	Wildtype	Un-methylated	WHO IV	GBM
TCGA-06-5856-01	114	Dead	Male	58	Wildtype	Un-methylated	WHO IV	GBM
TCGA-06-5858-01	187	Alive	Female	46	Wildtype	Un-methylated	WHO IV	GBM
TCGA-06-5859-01	139	Alive	Male	64	Wildtype	Un-methylated	WHO IV	GBM
TCGA-08-0386-01	548	Dead	Male	74	Wildtype	NA	WHO IV	GBM
TCGA-12-0616-01	448	Dead	Female	37	Wildtype	NA	WHO IV	GBM
TCGA-12-0618-01	395	Dead	Male	50	Wildtype	NA	WHO IV	GBM
TCGA-12-0619-01	1062	Dead	Male	60	Wildtype	NA	WHO IV	GBM
TCGA-12-0821-01	323	Dead	Male	63	Wildtype	Un-methylated	WHO IV	GBM
TCGA-12-1597-01	675	Dead	Female	63	Wildtype	Un-methylated	WHO IV	GBM
TCGA-12-3650-01	333	Dead	Male	47	Wildtype	Un-methylated	WHO IV	GBM
TCGA-12-3652-01	1062	Dead	Male	60	Wildtype	Un-methylated	WHO IV	GBM
TCGA-12-3653-01	442	Dead	Female	34	Wildtype	Un-methylated	WHO IV	GBM
TCGA-12-5295-01	454	Dead	Female	61	Wildtype	Methylated	WHO IV	GBM
TCGA-12-5299-01	98	Dead	Female	56	Wildtype	Un-methylated	WHO IV	GBM
TCGA-14-0736-02	460	Dead	Male	50	NA	Un-methylated	WHO IV	GBM
TCGA-14-0781-01	29	Dead	Male	49	Wildtype	Un-methylated	WHO IV	GBM
TCGA-14-0787-01	68	Dead	Male	69	Wildtype	Methylated	WHO IV	GBM
TCGA-14-0789-01	342	Dead	Male	55	Wildtype	Methylated	WHO IV	GBM
TCGA-14-0790-01	419	Dead	Female	65	Wildtype	Methylated	WHO IV	GBM
TCGA-14-0817-01	164	Dead	Female	70	Wildtype	Un-methylated	WHO IV	GBM
TCGA-14-0871-01	880	Dead	Female	75	Wildtype	Un-methylated	WHO IV	GBM
TCGA-14-1034-01	485	Dead	Female	60	Wildtype	Methylated	WHO IV	GBM
TCGA-14-1402-02	975	Dead	Female	59	NA	Methylated	WHO IV	GBM
TCGA-14-1823-01	543	Dead	Female	59	Wildtype	Methylated	WHO IV	GBM
TCGA-14-1825-01	232	Dead	Male	70	Wildtype	Un-methylated	WHO IV	GBM
TCGA-14-1829-01	218	Alive	Male	57	Wildtype	Un-methylated	WHO IV	GBM
TCGA-14-2554-01	532	Dead	Female	52	Wildtype	Un-methylated	WHO IV	GBM
TCGA-15-0742-01	419	Dead	Male	66	Wildtype	NA	WHO IV	GBM
TCGA-15-1444-01	1537	Dead			Mutant	Methylated	WHO IV	GBM
TCGA-16-0846-01	119	Dead	Male	85	Wildtype	Methylated	WHO IV	GBM
TCGA-16-1045-01	883	Dead	Female	50	Wildtype	Methylated	WHO IV	GBM
TCGA-19-0957-02	666	Dead	Female	49	Wildtype	Un-methylated	WHO IV	GBM
TCGA-19-1389-02	141	Dead	Male	51	Wildtype	Un-methylated	WHO IV	GBM
TCGA-19-1390-01	772	Dead	Female	63	Wildtype	Methylated	WHO IV	GBM
TCGA-19-1787-01	385	Dead	Male	49	NA	Methylated	WHO IV	GBM
TCGA-19-2619-01	294	Alive	Female	55	Wildtype	Methylated	WHO IV	GBM
TCGA-19-2620-01	148	Dead	Male	70	Wildtype	Methylated	WHO IV	GBM
TCGA-19-2624-01	5	Dead	Male	52	Wildtype	Un-methylated	WHO IV	GBM
TCGA-19-2625-01	124	Dead	Female	77	Wildtype	Un-methylated	WHO IV	GBM
TCGA-19-2629-01	737	Dead	Male	61	Mutant	Un-methylated	WHO IV	GBM
TCGA-19-4065-01	214	Alive			NA	Un-methylated	WHO IV	GBM
TCGA-19-5960-01	455	Dead	Male	57	Wildtype	Un-methylated	WHO IV	GBM
TCGA-26-1442-01	953	Alive	Male	44	Mutant	Methylated	WHO IV	GBM
TCGA-26-5132-01	286	Alive	Male	75	Wildtype	Methylated	WHO IV	GBM
TCGA-26-5133-01	452	Alive	Male	59	Wildtype	Un-methylated	WHO IV	GBM
TCGA-26-5134-01	167	Alive	Male	74	Wildtype	Un-methylated	WHO IV	GBM
TCGA-26-5135-01	270	Dead	Female	73	Wildtype	Methylated	WHO IV	GBM
TCGA-26-5136-01	577	Dead	Female	78	Wildtype	Methylated	WHO IV	GBM
TCGA-26-5139-01	48	Alive	Female	65	Wildtype	Un-methylated	WHO IV	GBM
TCGA-27-1830-01	154	Dead	Male	58	Wildtype	Un-methylated	WHO IV	GBM
TCGA-27-1831-01	505	Dead	Male	67	Wildtype	Un-methylated	WHO IV	GBM
TCGA-27-1832-01	300	Dead	Female	59	Wildtype	Un-methylated	WHO IV	GBM
TCGA-27-1834-01	1233	Dead	Male	56	Wildtype	Methylated	WHO IV	GBM
TCGA-27-1835-01	648	Dead	Female	53	Wildtype	Methylated	WHO IV	GBM
TCGA-27-1837-01	427	Dead	Male	37	Wildtype	Methylated	WHO IV	GBM
TCGA-27-2519-01	550	Dead	Male	49	Wildtype	Un-methylated	WHO IV	GBM
TCGA-27-2521-01	510	Dead	Male	35	Mutant	Methylated	WHO IV	GBM
TCGA-27-2523-01	489	Dead	Male	63	Wildtype	Methylated	WHO IV	GBM
TCGA-27-2524-01	231	Dead	Male	56	Wildtype	Un-methylated	WHO IV	GBM
TCGA-27-2526-01	87	Dead	Female	79	Wildtype	Un-methylated	WHO IV	GBM
TCGA-27-2528-01	480	Dead	Male	63	Wildtype	Methylated	WHO IV	GBM
TCGA-28-1747-01	77	Dead	Male	45	Wildtype	Methylated	WHO IV	GBM
TCGA-28-1753-01	37	Alive	Male	53	Wildtype	Un-methylated	WHO IV	GBM
TCGA-28-2499-01	95	Alive	Male	60	Wildtype	Un-methylated	WHO IV	GBM
TCGA-28-2509-01	145	Alive	Female	77	Wildtype	Methylated	WHO IV	GBM
TCGA-28-2513-01	222	Alive	Female	70	Wildtype	Un-methylated	WHO IV	GBM
TCGA-28-2514-01	160	Alive	Male	46	Wildtype	Un-methylated	WHO IV	GBM
TCGA-28-5204-01	454	Dead	Male	73	Wildtype	Un-methylated	WHO IV	GBM
TCGA-28-5207-01	343	Dead	Male	71	Wildtype	Un-methylated	WHO IV	GBM
TCGA-28-5208-01	544	Dead	Male	52	Wildtype	Methylated	WHO IV	GBM
TCGA-28-5209-01	442	Alive	Female	67	Wildtype	Methylated	WHO IV	GBM
TCGA-28-5213-01	951	Alive	Male	73	Wildtype	Un-methylated	WHO IV	GBM
TCGA-28-5215-01	335	Dead	Female	62	Wildtype	Methylated	WHO IV	GBM
TCGA-28-5216-01	415	Alive	Male	53	Wildtype	Un-methylated	WHO IV	GBM
TCGA-28-5218-01	157	Dead	Male	63	Wildtype	Un-methylated	WHO IV	GBM
TCGA-28-5220-01	388	Dead	Male	67	Wildtype	Un-methylated	WHO IV	GBM
TCGA-32-1970-01	468	Dead	Male	59	Wildtype	Un-methylated	WHO IV	GBM
TCGA-32-1980-01	36	Dead	Male	73	Wildtype	Un-methylated	WHO IV	GBM
TCGA-32-1982-01	142	Dead	Female	76	Wildtype	Methylated	WHO IV	GBM
TCGA-32-2615-01	485	Dead	Male	63	Wildtype	Un-methylated	WHO IV	GBM
TCGA-32-2616-01	224	Dead	Female	49	NA	Methylated	WHO IV	GBM
TCGA-32-2632-01	269	Dead	Male	80	Wildtype	Un-methylated	WHO IV	GBM
TCGA-32-2634-01	693	Alive	Male	82	Wildtype	Methylated	WHO IV	GBM
TCGA-32-2638-01	766	Dead	Male	68	Wildtype	Methylated	WHO IV	GBM
TCGA-32-4213-01	604	Alive	Female	47	Wildtype	Methylated	WHO IV	GBM
TCGA-32-5222-01	585	Dead	Male	66	Wildtype	Methylated	WHO IV	GBM
TCGA-41-2571-01	26	Dead	Male	89	Wildtype	Un-methylated	WHO IV	GBM
TCGA-41-2572-01	406	Dead	Male	67	Wildtype	Un-methylated	WHO IV	GBM
TCGA-41-3915-01	360	Dead	Male	49	Wildtype	Methylated	WHO IV	GBM
TCGA-41-4097-01	6	Dead	Female	63	Wildtype	Un-methylated	WHO IV	GBM
TCGA-41-5651-01	460	Dead	Female	59	Wildtype	Methylated	WHO IV	GBM
TCGA-76-4925-01	146	Dead	Male	77	Wildtype	Methylated	WHO IV	GBM
TCGA-76-4926-01	138	Dead	Male	69	Wildtype	Un-methylated	WHO IV	GBM
TCGA-76-4927-01	535	Dead	Male	58	Wildtype	Un-methylated	WHO IV	GBM
TCGA-76-4928-01	94	Dead	Female	86	Wildtype	Methylated	WHO IV	GBM
TCGA-76-4929-01	111	Dead	Female	76	Wildtype	Methylated	WHO IV	GBM
TCGA-76-4931-01	279	Dead	Female	71	Wildtype	Un-methylated	WHO IV	GBM
TCGA-76-4932-01	1458	Dead	Female	51	Wildtype	Methylated	WHO IV	GBM
TCGA-CS-4938-01	3574	Alive	Female	31	Mutant	Un-methylated	WHO II	LGG
TCGA-CS-4941-01	234	Dead	Male	67	Wildtype	Methylated	WHO III	LGG
TCGA-CS-4942-01	1335	Dead	Female	44	Mutant	Un-methylated	WHO III	LGG
TCGA-CS-4943-01	1106	Dead	Male	37	Mutant	Methylated	WHO III	LGG
TCGA-CS-4944-01	1828	Alive	Male	50	Mutant	Methylated	WHO II	LGG
TCGA-CS-5393-01	1222	Alive	Male	39	Mutant	Methylated	WHO III	LGG
TCGA-CS-5394-01	8	Alive	Male	40	Mutant	Methylated	WHO III	LGG
TCGA-CS-5395-01	639	Dead	Male	43	Wildtype	Un-methylated	WHO II	LGG
TCGA-CS-5396-01	1631	Alive	Female	53	Mutant	Methylated	WHO III	LGG
TCGA-CS-5397-01	194	Dead	Female	54	Wildtype	Un-methylated	WHO III	LGG
TCGA-CS-6186-01	538	Dead	Male	58	Wildtype	Un-methylated	WHO III	LGG
TCGA-CS-6188-01	814	Dead	Male	48	Wildtype	Un-methylated	WHO III	LGG
TCGA-CS-6290-01	1137	Dead	Male	31	Mutant	Methylated	WHO III	LGG
TCGA-CS-6665-01	1568	Alive	Female	51	Mutant	Methylated	WHO III	LGG
TCGA-CS-6666-01	1428	Alive	Male	22	Mutant	Methylated	WHO III	LGG
TCGA-CS-6667-01	1469	Alive	Female	39	Mutant	Methylated	WHO II	LGG
TCGA-CS-6668-01	1519	Alive	Female	57	Mutant	Methylated	WHO II	LGG
TCGA-CS-6669-01	1494	Alive	Female	26	Wildtype	Un-methylated	WHO II	LGG
TCGA-CS-6670-01	1426	Alive	Male	43	Mutant	Methylated	WHO III	LGG
TCGA-DB-5270-01	3733	Alive	Female	38	Mutant	Methylated	WHO III	LGG
TCGA-DB-5273-01	2493	Alive	Male	33	Mutant	Un-methylated	WHO III	LGG
TCGA-DB-5274-01	2289	Alive	Female	37	Mutant	Methylated	WHO III	LGG
TCGA-DB-5275-01	1458	Alive	Male	36	Mutant	Methylated	WHO III	LGG
TCGA-DB-5276-01	2218	Alive	Male	32	Mutant	Methylated	WHO III	LGG
TCGA-DB-5277-01	1547	Dead	Male	34	Mutant	Methylated	WHO III	LGG
TCGA-DB-5278-01	2772	Alive	Male	17	Mutant	Methylated	WHO II	LGG
TCGA-DB-5279-01	1354	Alive	Male	59	Mutant	Methylated	WHO II	LGG
TCGA-DB-5280-01	1112	Alive	Male	43	Mutant	Methylated	WHO II	LGG
TCGA-DB-5281-01	2381	Alive	Male	61	Mutant	Methylated	WHO III	LGG
TCGA-DB-A4X9-01	1412	Alive	Female	33	Mutant	Methylated	WHO II	LGG
TCGA-DB-A4XA-01	573	Alive	Male	30	Mutant	Methylated	WHO II	LGG
TCGA-DB-A4XB-01	919	Alive	Male	38	Mutant	Methylated	WHO III	LGG
TCGA-DB-A4XC-01	1421	Alive	Male	26	Mutant	Methylated	WHO II	LGG
TCGA-DB-A4XD-01	1210	Alive	Male	32	Mutant	Methylated	WHO III	LGG
TCGA-DB-A4XE-01	1139	Alive	Female	27	Mutant	Methylated	WHO III	LGG
TCGA-DB-A4XF-01	1021	Alive	Female	41	Mutant	Methylated	WHO III	LGG
TCGA-DB-A4XG-01	2219	Alive	Male	34	Mutant	Methylated	WHO III	LGG
TCGA-DB-A4XH-01	962	Alive	Female	53	Mutant	Methylated	WHO II	LGG
TCGA-DB-A64L-01	736	Alive	Female	67	Mutant	Methylated	WHO II	LGG
TCGA-DB-A64O-01	775	Dead	Male	59	Wildtype	Un-methylated	WHO II	LGG
TCGA-DB-A64P-01	916	Alive	Male	40	Mutant	Methylated	WHO III	LGG
TCGA-DB-A64Q-01	182	Alive	Female	31	Mutant	Methylated	WHO II	LGG
TCGA-DB-A64R-01	955	Alive	Female	24	Mutant	Methylated	WHO II	LGG
TCGA-DB-A64S-01	835	Alive	Male	20	Mutant	Un-methylated	WHO II	LGG
TCGA-DB-A64U-01	846	Alive	Female	38	Mutant	Methylated	WHO II	LGG
TCGA-DB-A64V-01	889	Alive	Male	54	Mutant	Methylated	WHO II	LGG
TCGA-DB-A64W-01	438	Dead	Female	65	Mutant	Methylated	WHO III	LGG
TCGA-DB-A64X-01	563	Alive	Female	56	Mutant	Methylated	WHO III	LGG
TCGA-DB-A75K-01	368	Alive	Female	55	Mutant	Methylated	WHO III	LGG
TCGA-DB-A75L-01	342	Alive	Female	36	Mutant	Methylated	WHO III	LGG
TCGA-DB-A75M-01	544	Alive	Male	47	Mutant	Methylated	WHO II	LGG
TCGA-DB-A75O-01	935	Alive	Male	29	Mutant	Methylated	WHO III	LGG
TCGA-DB-A75P-01	492	Alive	Female	25	Wildtype	Un-methylated	WHO II	LGG
TCGA-DH-5140-01	607	Dead	Female	38	Wildtype	Un-methylated	WHO III	LGG
TCGA-DH-5141-01	968	Alive	Male	32	Mutant	Methylated	WHO III	LGG
TCGA-DH-5142-01	1943	Alive	Male	29	Mutant	Methylated	WHO III	LGG
TCGA-DH-5143-01	1401	Alive	Male	30	Mutant	Methylated	WHO III	LGG
TCGA-DH-5144-01	748	Alive	Female	56	Mutant	Methylated	WHO III	LGG
TCGA-DH-A669-01	919	Dead	Male	70	Mutant	Methylated	WHO III	LGG
TCGA-DH-A66B-01	1279	Alive	Male	52	Mutant	Methylated	WHO III	LGG
TCGA-DH-A66D-01	846	Alive	Female	43	Mutant	Methylated	WHO III	LGG
TCGA-DH-A66F-01	523	Alive	Male	49	Mutant	Methylated	WHO II	LGG
TCGA-DH-A66G-01	523	Alive	Female	49	Mutant	Methylated	WHO III	LGG
TCGA-DH-A7UR-01	1650	Alive	Female	59	Mutant	Methylated	WHO III	LGG
TCGA-DH-A7US-01	706	Alive	Male	50	Mutant	Methylated	WHO II	LGG
TCGA-DH-A7UT-01	531	Dead	Male	30	Mutant	Methylated	WHO III	LGG
TCGA-DH-A7UU-01	417	Alive	Male	43	Mutant	Methylated	WHO III	LGG
TCGA-DH-A7UV-01	566	Alive	Male	49	Mutant	Methylated	WHO III	LGG
TCGA-DU-5847-01	548	Alive	Female	34	Wildtype	Methylated	WHO III	LGG
TCGA-DU-5849-01	443	Alive	Male	48	Mutant	Methylated	WHO II	LGG
TCGA-DU-5851-01	531	Alive	Female	40	Mutant	Un-methylated	WHO III	LGG
TCGA-DU-5852-01	205	Dead	Female	61	Wildtype	Methylated	WHO III	LGG
TCGA-DU-5853-01	407	Alive	Male	29	Mutant	Methylated	WHO II	LGG
TCGA-DU-5854-01	257	Alive	Female	57	Wildtype	Un-methylated	WHO III	LGG
TCGA-DU-5855-01	207	Alive	Female	49	Mutant	Methylated	WHO III	LGG
TCGA-DU-5870-01	5546	Alive	Female	34	Mutant	Methylated	WHO II	LGG
TCGA-DU-5871-01	576	Alive	Female	37	Mutant	Methylated	WHO II	LGG
TCGA-DU-5872-01	532	Alive	Female	43	Mutant	Methylated	WHO II	LGG
TCGA-DU-5874-01	461	Alive	Female	62	Mutant	Methylated	WHO II	LGG
TCGA-DU-6392-01	6423	Alive	Female	35	Wildtype	Un-methylated	WHO III	LGG
TCGA-DU-6393-01	1585	Dead	Male	66	Mutant	Methylated	WHO III	LGG
TCGA-DU-6394-01	682	Dead	Male	53	Mutant	Methylated	WHO III	LGG
TCGA-DU-6395-01	1491	Dead	Male	31	Mutant	Methylated	WHO II	LGG
TCGA-DU-6396-01	2286	Dead	Female	31	Mutant	Methylated	WHO III	LGG
TCGA-DU-6397-01	1401	Dead	Male	45	Mutant	Methylated	WHO III	LGG
TCGA-DU-6399-01	2000	Dead	Male	54	Mutant	Methylated	WHO II	LGG
TCGA-DU-6400-01	37	Dead	Female	66	Mutant	Methylated	WHO II	LGG
TCGA-DU-6401-01	2660	Dead	Female	31	Mutant	Methylated	WHO II	LGG
TCGA-DU-6402-01	214	Dead	Male	52	Wildtype	Un-methylated	WHO III	LGG
TCGA-DU-6403-01	354	Dead	Female	60	Wildtype	Un-methylated	WHO III	LGG
TCGA-DU-6404-01	4068	Dead	Female	24	Wildtype	Un-methylated	WHO III	LGG
TCGA-DU-6405-01	605	Dead	Female	51	Wildtype	Methylated	WHO III	LGG
TCGA-DU-6406-01	512	Dead	Female	59	Wildtype	Un-methylated	WHO III	LGG
TCGA-DU-6407-01	2875	Dead	Female	35	Mutant	Methylated	WHO II	LGG
TCGA-DU-6408-01	3470	Dead	Female	23	Mutant	Methylated	WHO III	LGG
TCGA-DU-6410-01	242	Alive	Male	56	Mutant	Methylated	WHO III	LGG
TCGA-DU-6542-01	73	Alive	Male	25	Mutant	Methylated	WHO III	LGG
TCGA-DU-7006-01	349	Dead	Female	60	Wildtype	Methylated	WHO III	LGG
TCGA-DU-7007-01	1915	Dead	Male	33	Mutant	Methylated	WHO II	LGG
TCGA-DU-7008-01	4752	Alive	Female	41	Mutant	Methylated	WHO II	LGG
TCGA-DU-7009-01	4695	Dead	Female	32	Mutant	Methylated	WHO II	LGG
TCGA-DU-7010-01	456	Dead	Female	58	Mutant	Methylated	WHO III	LGG
TCGA-DU-7011-01	3200	Dead	Male	25	Mutant	Un-methylated	WHO II	LGG
TCGA-DU-7012-01	199	Dead	Female	74	Wildtype	Methylated	WHO III	LGG
TCGA-DU-7013-01	269	Dead	Male	59	Wildtype	Un-methylated	WHO III	LGG
TCGA-DU-7014-01	3571	Dead	Male	59	NA	Methylated	WHO II	LGG
TCGA-DU-7015-01	2761	Alive	Female	41	Mutant	Methylated	WHO II	LGG
TCGA-DU-7018-01	933	Dead	Female	57	Mutant	Methylated	WHO III	LGG
TCGA-DU-7019-01	800	Alive	Male	39	Mutant	Methylated		LGG
TCGA-DU-7290-01	315	Dead	Female	45	Wildtype	Un-methylated	WHO III	LGG
TCGA-DU-7292-01	242	Dead	Male	69	Wildtype	Methylated	WHO III	LGG
TCGA-DU-7294-01	2869	Alive	Female	53	Mutant	Methylated	WHO II	LGG
TCGA-DU-7298-01	576	Dead	Female	38	Mutant	Methylated	WHO III	LGG
TCGA-DU-7299-01	1339	Dead	Male	33	Mutant	Methylated	WHO III	LGG
TCGA-DU-7300-01	1886	Dead	Female	53	Mutant	Methylated	WHO III	LGG
TCGA-DU-7301-01	788	Dead	Male	53	Mutant	Methylated	WHO II	LGG
TCGA-DU-7302-01	1834	Alive	Female	48	Mutant	Methylated	WHO III	LGG
TCGA-DU-7304-01	709	Dead	Male	43	Mutant	Methylated	WHO III	LGG
TCGA-DU-7306-01	1277	Alive	Male	67	Mutant	Methylated	WHO II	LGG
TCGA-DU-7309-01	84	Alive	Female	41	Mutant	Methylated	WHO III	LGG
TCGA-DU-8158-01	155	Dead	Female	57	Wildtype	Un-methylated	WHO III	LGG
TCGA-DU-8161-01	722	Dead	Female	63	Wildtype	Un-methylated	WHO III	LGG
TCGA-DU-8162-01	444	Dead	Female	61	Wildtype	Un-methylated	WHO III	LGG
TCGA-DU-8163-01	629	Alive	Male	29	Mutant	Un-methylated	WHO III	LGG
TCGA-DU-8164-01	651	Alive	Male	51	Mutant	Methylated	WHO II	LGG
TCGA-DU-8165-01	582	Alive	Female	60	Wildtype	Un-methylated	WHO III	LGG
TCGA-DU-8166-01	516	Alive	Female	29	Mutant	Methylated	WHO II	LGG
TCGA-DU-8167-01	471	Alive	Female	69	Mutant	Methylated	WHO II	LGG
TCGA-DU-8168-01	431	Alive	Female	55	Mutant	Methylated	WHO III	LGG
TCGA-DU-A5TP-01	1012	Alive	Male	33	Mutant	Methylated	WHO III	LGG
TCGA-DU-A5TR-01	908	Alive	Male	51	Mutant	Methylated	WHO II	LGG
TCGA-DU-A5TS-01	964	Alive	Male	42	Mutant	Methylated	WHO II	LGG
TCGA-DU-A5TT-01	743	Alive	Male	70	Wildtype	Methylated	WHO III	LGG
TCGA-DU-A5TU-01	796	Alive	Female	62	Mutant	Methylated	WHO II	LGG
TCGA-DU-A5TW-01	760	Alive	Female	33	Mutant	Methylated	WHO III	LGG
TCGA-DU-A5TY-01	1033	Dead	Female	46	Wildtype	Methylated	WHO III	LGG
TCGA-DU-A6S2-01	777	Alive	Female	37	Mutant	Methylated	WHO II	LGG
TCGA-DU-A6S3-01	656	Alive	Male	60	Mutant	Methylated	WHO II	LGG
TCGA-DU-A6S6-01	2893	Alive	Female	35	Mutant	Methylated	WHO II	LGG
TCGA-DU-A6S7-01	638	Alive	Female	27	Mutant	Methylated	WHO III	LGG
TCGA-DU-A6S8-01	678	Alive	Female	74	Mutant	Methylated	WHO III	LGG
TCGA-DU-A76K-01	347	Dead	Male	87	Wildtype	Un-methylated	WHO II	LGG
TCGA-DU-A76L-01	814	Dead	Male	54	Wildtype	Methylated	WHO III	LGG
TCGA-DU-A76O-01	522	Alive	Male	30	Mutant	Methylated	WHO II	LGG
TCGA-DU-A76R-01	648	Dead	Male	51	Mutant	Methylated	WHO III	LGG
TCGA-DU-A7T6-01	547	Dead	Female	73	Mutant	Methylated	WHO III	LGG
TCGA-DU-A7T8-01	4229	Dead	Male	35	Mutant	Methylated	WHO III	LGG
TCGA-DU-A7TA-01	2565	Alive	Male	32	Mutant	Methylated	WHO II	LGG
TCGA-DU-A7TB-01	1567	Alive	Male	56	Wildtype	Un-methylated	WHO II	LGG
TCGA-DU-A7TC-01	1137	Alive	Male	32	Mutant	Methylated	WHO II	LGG
TCGA-DU-A7TD-01	228	Dead	Male	52	Wildtype	Un-methylated	WHO III	LGG
TCGA-DU-A7TG-01	1351	Dead	Male	40	Mutant	Methylated	WHO II	LGG
TCGA-DU-A7TI-01	1183	Dead	Male	32	NA	Methylated	WHO III	LGG
TCGA-DU-A7TJ-01	17	Alive	Male	55	Wildtype	Methylated	WHO III	LGG
TCGA-E1-5302-01	1525	Dead	Male	41	Mutant	Methylated	WHO III	LGG
TCGA-E1-5303-01	2052	Dead	Male	38	Mutant	Methylated	WHO III	LGG
TCGA-E1-5304-01	1251	Dead	Male	42	Mutant	Un-methylated	WHO III	LGG
TCGA-E1-5305-01	2433	Dead	Male	34	Mutant	Methylated	WHO III	LGG
TCGA-E1-5307-01	1762	Dead	Female	62	Mutant	Methylated	WHO III	LGG
TCGA-E1-5311-01	4084	Dead	Male	31	Mutant	Methylated	WHO III	LGG
TCGA-E1-5318-01	2379	Dead	Female	42	Mutant	Methylated	WHO II	LGG
TCGA-E1-5319-01	2907	Dead	Female	48	Mutant	Methylated	WHO II	LGG
TCGA-E1-5322-01	3978	Dead	Female	38	Mutant	Methylated	WHO II	LGG
TCGA-E1-A7YD-01	435	Dead	Male	57	Wildtype	Un-methylated	WHO III	LGG
TCGA-E1-A7YE-01	886	Dead	Female	32	Mutant	Un-methylated	WHO III	LGG
TCGA-E1-A7YH-01	2835	Dead	Female	47	Mutant	Methylated	WHO III	LGG
TCGA-E1-A7YI-01	111	Dead	Female	33	Mutant	Methylated	WHO III	LGG
TCGA-E1-A7YJ-01	592	Dead	Male	55	Wildtype	Un-methylated	WHO III	LGG
TCGA-E1-A7YK-01	378	Dead	Male	52	Mutant	Methylated	WHO III	LGG
TCGA-E1-A7YL-01	492	Dead	Male	46	Wildtype	Un-methylated	WHO III	LGG
TCGA-E1-A7YM-01	648	Dead	Male	63	Wildtype	Un-methylated	WHO III	LGG
TCGA-E1-A7YN-01	727	Dead	Female	63	Wildtype	Methylated	WHO III	LGG
TCGA-E1-A7YO-01	2282	Dead	Male	45	Mutant	Methylated	WHO III	LGG
TCGA-E1-A7YQ-01	1578	Dead	Female	58	Wildtype	Un-methylated	WHO III	LGG
TCGA-E1-A7YS-01	466	Dead	Male	71	Mutant	Methylated	WHO III	LGG
TCGA-E1-A7YU-01	23	Dead	Male	42	Mutant	Methylated	WHO III	LGG
TCGA-E1-A7YV-01	987	Dead	Female	26	Mutant	Methylated	WHO III	LGG
TCGA-E1-A7YW-01	1120	Dead	Male	28	Mutant	Methylated	WHO II	LGG
TCGA-E1-A7YY-01	4445	Dead	Female	27	Mutant	Methylated	WHO II	LGG
TCGA-E1-A7Z2-01	398	Dead	Female	58	Wildtype	Un-methylated	WHO II	LGG
TCGA-E1-A7Z3-01	2235	Dead	Female	31	Mutant	Methylated	WHO II	LGG
TCGA-E1-A7Z4-01	4412	Dead	Male	35	Mutant	Methylated	WHO II	LGG
TCGA-E1-A7Z6-01	984	Dead	Female	41	Mutant	Methylated	WHO II	LGG
TCGA-EZ-7264-01	1201	Alive	Female	47	Mutant	Methylated	WHO II	LGG
TCGA-F6-A8O3-01	7	Alive	Male	34	Mutant	Methylated	WHO II	LGG
TCGA-F6-A8O4-01	6	Alive	Male	44	Mutant	Methylated	WHO II	LGG
TCGA-FG-5962-01	1453	Alive	Male	54	Mutant	Methylated	WHO III	LGG
TCGA-FG-5963-01	775	Dead	Male	23	Wildtype	Un-methylated	WHO III	LGG
TCGA-FG-5964-01	1588	Alive	Male	62	Mutant	Methylated	WHO II	LGG
TCGA-FG-5965-01	1120	Dead	Female	39	Mutant	Methylated	WHO II	LGG
TCGA-FG-6688-01	571	Alive	Female	59	Wildtype	Methylated	WHO III	LGG
TCGA-FG-6689-01	454	Alive	Male	30	Mutant	Methylated	WHO II	LGG
TCGA-FG-6690-01	1294	Alive	Male	70	Mutant	Methylated	WHO II	LGG
TCGA-FG-6691-01	1257	Alive	Female	23	Mutant	Un-methylated	WHO II	LGG
TCGA-FG-6692-01	561	Dead	Male	63	Wildtype	Methylated	WHO III	LGG
TCGA-FG-7634-01	467	Alive	Male	28	Mutant	Methylated	WHO II	LGG
TCGA-FG-7636-01	544	Alive	Male	48	Mutant	Methylated	WHO III	LGG
TCGA-FG-7637-01	1219	Alive	Male	49	Mutant	Methylated	WHO II	LGG
TCGA-FG-7638-01	686	Alive	Female	31	Mutant	Methylated	WHO III	LGG
TCGA-FG-7641-01	627	Alive	Male	31	Mutant	Methylated	WHO II	LGG
TCGA-FG-7643-01	611	Alive	Female	49	Wildtype	Methylated	WHO II	LGG
TCGA-FG-8181-01	862	Alive	Male	23	Wildtype	Un-methylated	WHO III	LGG
TCGA-FG-8182-01	416	Alive	Male	35	Mutant	Methylated	WHO II	LGG
TCGA-FG-8185-01	433	Alive	Male	37	Mutant	Methylated	WHO III	LGG
TCGA-FG-8186-01	487	Alive	Female	42	Mutant	Methylated	WHO III	LGG
TCGA-FG-8187-01	611	Alive	Male	31	Mutant	Methylated	WHO II	LGG
TCGA-FG-8188-01	455	Alive	Male	41	Mutant	Methylated	WHO II	LGG
TCGA-FG-8189-01	685	Alive	Female	33	Mutant	Methylated	WHO II	LGG
TCGA-FG-8191-01	992	Alive	Male	30	Mutant	Un-methylated	WHO III	LGG
TCGA-FG-A4MT-01	1164	Alive	Female	27	Mutant	Methylated	WHO II	LGG
TCGA-FG-A4MU-01	326	Alive	Male	58	Wildtype	Methylated	WHO III	LGG
TCGA-FG-A4MW-01	559	Dead	Male	63	Wildtype	Methylated	WHO III	LGG
TCGA-FG-A4MX-01	569	Alive	Male	47	Mutant	Methylated	WHO II	LGG
TCGA-FG-A4MY-01	721	Alive	Female	44	Mutant	Methylated	WHO II	LGG
TCGA-FG-A60J-01	449	Alive	Female	47	Mutant	Methylated	WHO II	LGG
TCGA-FG-A60K-01	542	Alive	Female	34	Mutant	Methylated	WHO II	LGG
TCGA-FG-A60L-01	655	Alive	Female	34	Mutant	Methylated	WHO II	LGG
TCGA-FG-A6IZ-01	457	Alive	Male	60	Mutant	Methylated	WHO II	LGG
TCGA-FG-A6J1-01	500	Alive	Female	44	Mutant	Methylated	WHO II	LGG
TCGA-FG-A6J3-01	677	Alive	Female	52	Mutant	Methylated	WHO III	LGG
TCGA-FG-A70Y-01	868	Alive	Female	20	Mutant	Methylated	WHO II	LGG
TCGA-FG-A70Z-01	328	Alive	Female	53	Wildtype	Methylated	WHO III	LGG
TCGA-FG-A710-01	1115	Alive	Female	50	Mutant	Methylated	WHO II	LGG
TCGA-FG-A711-01	1481	Dead	Female	33	Mutant	Un-methylated	WHO II	LGG
TCGA-FG-A713-01	622	Alive	Female	74	Mutant	Methylated	WHO II	LGG
TCGA-FG-A87N-01	567	Alive	Female	37	Mutant	Methylated	WHO III	LGG
TCGA-FG-A87Q-01	174	Alive	Female	61	Wildtype	Methylated	WHO III	LGG
TCGA-FN-7833-01	837	Alive	Male	25	Mutant	Methylated	WHO III	LGG
TCGA-HT-7467-01	3	Alive	Male	54	Mutant	Methylated	WHO II	LGG
TCGA-HT-7468-01	203	Alive	Male	30	Mutant	Methylated	WHO III	LGG
TCGA-HT-7469-01	351	Dead	Male	30	Wildtype	Methylated	WHO III	LGG
TCGA-HT-7470-01	1220	Dead	Male	37	Mutant	Methylated	WHO III	LGG
TCGA-HT-7471-01	4	Alive	Female	37	Mutant	Methylated	WHO III	LGG
TCGA-HT-7472-01	1	Alive	Male	38	Mutant	Methylated	WHO II	LGG
TCGA-HT-7473-01	503	Alive	Male	28	Mutant	Un-methylated	WHO II	LGG
TCGA-HT-7474-01	114	Alive	Male	52	Mutant	Methylated	WHO II	LGG
TCGA-HT-7475-01	530	Alive	Male	67	Mutant	Methylated	WHO III	LGG
TCGA-HT-7476-01	199	Alive	Male	26	Mutant	Methylated	WHO II	LGG
TCGA-HT-7477-01	738	Alive	Male	62	Mutant	Methylated	WHO III	LGG
TCGA-HT-7478-01	194	Alive	Male	36	Mutant	Un-methylated	WHO II	LGG
TCGA-HT-7479-01	1227	Alive	Male	44	Mutant	Methylated	WHO III	LGG
TCGA-HT-7480-01	2287	Alive	Male	33	Mutant	Methylated	WHO II	LGG
TCGA-HT-7481-01	2918	Alive	Male	39	Mutant	Methylated	WHO II	LGG
TCGA-HT-7482-01	3253	Alive	Female	18	Mutant	Methylated	WHO II	LGG
TCGA-HT-7483-01	5255	Alive	Male	14	Mutant	Un-methylated	WHO II	LGG
TCGA-HT-7485-01	122	Alive	Male	42	Mutant	Methylated	WHO II	LGG
TCGA-HT-7601-01	153	Alive	Female	30	Mutant	Methylated	WHO III	LGG
TCGA-HT-7602-01	908	Alive	Male	21	Mutant	Methylated	WHO II	LGG
TCGA-HT-7603-01	705	Alive	Male	29	Mutant	Methylated	WHO II	LGG
TCGA-HT-7604-01	3725	Alive	Male	50	Mutant	Methylated	WHO II	LGG
TCGA-HT-7605-01	139	Alive	Male	38	Mutant	Methylated	WHO II	LGG
TCGA-HT-7606-01	526	Alive	Female	30	Mutant	Un-methylated	WHO II	LGG
TCGA-HT-7607-01	96	Dead	Female	61	Mutant	Methylated	WHO II	LGG
TCGA-HT-7608-01	671	Alive	Male	61	Mutant	Methylated	WHO II	LGG
TCGA-HT-7609-01	1399	Alive	Male	34	Mutant	Methylated	WHO III	LGG
TCGA-HT-7610-01	1706	Alive	Female	25	Mutant	Methylated	WHO II	LGG
TCGA-HT-7611-01	1752	Alive	Male	36	Mutant	Methylated	WHO II	LGG
TCGA-HT-7616-01	7	Dead	Male	75	Mutant	Methylated	WHO III	LGG
TCGA-HT-7620-01	434	Alive	Male	40	Mutant	Methylated	WHO III	LGG
TCGA-HT-7676-01	5	Alive	Male	26	Mutant	Un-methylated	WHO II	LGG
TCGA-HT-7677-01	494	Alive	Male	53	Mutant	Methylated	WHO III	LGG
TCGA-HT-7680-01	23	Alive	Female	32	Wildtype	Un-methylated	WHO II	LGG
TCGA-HT-7681-01	1359	Alive	Female	29	Mutant	Methylated	WHO II	LGG
TCGA-HT-7684-01	184	Alive	Male	58	Mutant	Methylated	WHO III	LGG
TCGA-HT-7686-01	1300	Alive	Female	29	Mutant	Methylated	WHO III	LGG
TCGA-HT-7687-01	3	Alive	Male	74	Mutant	Methylated	WHO III	LGG
TCGA-HT-7688-01	964	Alive	Male	59	Mutant	Methylated	WHO III	LGG
TCGA-HT-7689-01	455	Alive	Female	58	Mutant	Methylated	WHO II	LGG
TCGA-HT-7690-01	3	Alive	Male	29	Mutant	Methylated	WHO III	LGG
TCGA-HT-7691-01	3	Alive	Female	31	Wildtype	Un-methylated	WHO II	LGG
TCGA-HT-7692-01	90	Alive	Male	43	Mutant	Methylated	WHO II	LGG
TCGA-HT-7693-01	533	Alive	Female	51	Mutant	Methylated	WHO II	LGG
TCGA-HT-7694-01	210	Alive	Male	60	Mutant	Methylated	WHO III	LGG
TCGA-HT-7695-01	442	Alive	Female	29	Mutant	Methylated	WHO II	LGG
TCGA-HT-7854-01	1201	Alive	Male	62	Wildtype	Un-methylated	WHO II	LGG
TCGA-HT-7855-01	585	Alive	Male	39	Mutant	Methylated	WHO III	LGG
TCGA-HT-7856-01	1189	Alive	Male	35	Mutant	Methylated	WHO III	LGG
TCGA-HT-7857-01	7	Alive	Female	24	Wildtype	Un-methylated	WHO III	LGG
TCGA-HT-7858-01	1540	Alive	Male	28	Mutant	Methylated	WHO II	LGG
TCGA-HT-7860-01	15	Alive	Female	60	Wildtype	Methylated	WHO III	LGG
TCGA-HT-7873-01	718	Alive	Male	29	Mutant	Methylated	WHO II	LGG
TCGA-HT-7874-01	1130	Alive	Female	41	Mutant	Methylated	WHO III	LGG
TCGA-HT-7875-01	10	Alive	Male	56	Mutant	Methylated	WHO II	LGG
TCGA-HT-7877-01	4	Alive	Female	20	Mutant	Methylated	WHO II	LGG
TCGA-HT-7879-01	112	Alive	Male	31	Mutant	Methylated	WHO III	LGG
TCGA-HT-7880-01	162	Alive	Male	30	Mutant	Methylated	WHO II	LGG
TCGA-HT-7881-01	1079	Alive	Male	38	Mutant	Methylated	WHO II	LGG
TCGA-HT-7882-01	113	Dead	Male	66	Wildtype	Methylated	WHO III	LGG
TCGA-HT-7884-01	343	Alive	Female	44	Mutant	Methylated	WHO II	LGG
TCGA-HT-7902-01	956	Alive	Female	30	Mutant	Methylated	WHO II	LGG
TCGA-HT-8010-01	50	Alive	Female	64	Mutant	Methylated	WHO II	LGG
TCGA-HT-8011-01	494	Alive	Male	55	Wildtype	Un-methylated	WHO III	LGG
TCGA-HT-8012-01	286	Alive	Female	30	Mutant	Methylated	WHO II	LGG
TCGA-HT-8013-01	1933	Dead	Female	37	Mutant	Methylated	WHO II	LGG
TCGA-HT-8015-01	3	Alive	Male	21	Wildtype	Un-methylated	WHO II	LGG
TCGA-HT-8018-01	1152	Dead	Female	40	Mutant	Methylated	WHO II	LGG
TCGA-HT-8019-01	1004	Alive	Female	34	Wildtype	Un-methylated	WHO III	LGG
TCGA-HT-8104-01	372	Alive	Female	51	Wildtype	Un-methylated	WHO III	LGG
TCGA-HT-8105-01	190	Alive	Male	54	Mutant	Methylated	WHO III	LGG
TCGA-HT-8106-01	3	Alive	Male	53	Mutant	Methylated	WHO III	LGG
TCGA-HT-8107-01	14	Alive	Male	62	Wildtype	Methylated	WHO II	LGG
TCGA-HT-8108-01	76	Alive	Female	26	Mutant	Methylated	WHO II	LGG
TCGA-HT-8109-01	169	Alive	Male	64	Mutant	Methylated	WHO III	LGG
TCGA-HT-8110-01	419	Alive	Male	57	Wildtype	Methylated	WHO III	LGG
TCGA-HT-8111-01	7	Alive	Male	32	Mutant	Methylated	WHO III	LGG
TCGA-HT-8113-01	900	Alive	Female	49	Mutant	Methylated	WHO II	LGG
TCGA-HT-8114-01	1040	Alive	Male	36	Mutant	Methylated	WHO III	LGG
TCGA-HT-8558-01	418	Alive	Female	29	Wildtype	Un-methylated	WHO II	LGG
TCGA-HT-8563-01	860	Alive	Female	30	Mutant	Un-methylated	WHO III	LGG
TCGA-HT-8564-01	478	Alive	Male	47	Wildtype	Un-methylated	WHO III	LGG
TCGA-HT-A4DS-01	7	Alive	Female	55	Wildtype	Un-methylated	WHO III	LGG
TCGA-HT-A4DV-01	792	Alive	Female	51	Mutant	Methylated	WHO III	LGG
TCGA-HT-A5R5-01	4	Alive	Female	33	Mutant	Methylated	WHO II	LGG
TCGA-HT-A5R7-01	615	Alive	Female	33	Mutant	Methylated	WHO III	LGG
TCGA-HT-A5R9-01	2	Alive	Female	48	Mutant	Methylated	WHO III	LGG
TCGA-HT-A5RA-01	832	Alive	Female	65	Wildtype	Un-methylated	WHO III	LGG
TCGA-HT-A5RB-01	3	Alive	Male	24	Mutant	Methylated	WHO II	LGG
TCGA-HT-A5RC-01	162	Dead	Female	70	Wildtype	Un-methylated	WHO III	LGG
TCGA-HT-A614-01	82	Alive	Male	47	Mutant	Methylated	WHO II	LGG
TCGA-HT-A615-01	515	Alive	Female	38	Mutant	Methylated	WHO II	LGG
TCGA-HT-A616-01	55	Alive	Female	36	Mutant	Methylated	WHO II	LGG
TCGA-HT-A617-01	491	Alive	Male	47	Wildtype	Un-methylated	WHO II	LGG
TCGA-HT-A618-01	512	Alive	Female	37	Mutant	Methylated	WHO III	LGG
TCGA-HT-A619-01	651	Alive	Female	51	Mutant	Methylated	WHO III	LGG
TCGA-HT-A61A-01	194	Alive	Female	20	Mutant	Methylated	WHO II	LGG
TCGA-HT-A61B-01	533	Alive	Male	22	Mutant	Methylated	WHO III	LGG
TCGA-HT-A61C-01	537	Dead	Male	66	Wildtype	Un-methylated	WHO III	LGG
TCGA-HT-A74H-01	74	Alive	Male	62	Wildtype	Un-methylated	WHO III	LGG
TCGA-HT-A74J-01	320	Alive	Male	33	Mutant	Un-methylated	WHO II	LGG
TCGA-HT-A74K-01	467	Alive	Female	58	Mutant	Methylated	WHO III	LGG
TCGA-HT-A74L-01	336	Alive	Female	22	Mutant	Methylated	WHO II	LGG
TCGA-HT-A74O-01	3	Alive	Male	34	Mutant	Methylated	WHO III	LGG
TCGA-HW-7486-01	1721	Alive	Male	37	Mutant	Methylated	WHO II	LGG
TCGA-HW-7487-01	1382	Alive	Male	39	Mutant	Methylated	WHO II	LGG
TCGA-HW-7489-01	1262	Dead	Male	38	Mutant	Methylated	WHO II	LGG
TCGA-HW-7490-01	1387	Alive	Male	41	Mutant	Methylated	WHO II	LGG
TCGA-HW-7491-01	2078	Alive	Male	35	Mutant	Un-methylated	WHO II	LGG
TCGA-HW-7493-01	2107	Alive	Female	40	NA	Methylated	WHO II	LGG
TCGA-HW-7495-01	1078	Alive	Female	45	Mutant	Methylated	WHO II	LGG
TCGA-HW-8319-01	1209	Dead	Female	34	Mutant	Un-methylated	WHO III	LGG
TCGA-HW-8320-01	1217	Alive	Male	36	Mutant	Methylated	WHO III	LGG
TCGA-HW-8321-01	1294	Alive	Male	31	Mutant	Methylated	WHO III	LGG
TCGA-HW-8322-01	758	Alive	Male	39	Mutant	Methylated	WHO II	LGG
TCGA-HW-A5KJ-01	962	Dead	Male	68	Mutant	Methylated	WHO III	LGG
TCGA-HW-A5KK-01	388	Dead	Male	64	Wildtype	Methylated	WHO III	LGG
TCGA-HW-A5KL-01	878	Alive	Female	42	Mutant	Methylated	WHO II	LGG
TCGA-HW-A5KM-01	630	Alive	Male	35	Mutant	Methylated	WHO II	LGG
TCGA-IK-7675-01	578	Dead	Male	43	Mutant	Methylated	WHO II	LGG
TCGA-IK-8125-01	1301	Alive	Male	62	Mutant	Methylated	WHO III	LGG
TCGA-KT-A74X-01	438	Alive	Male	26	Mutant	Methylated	WHO III	LGG
TCGA-KT-A7W1-01	438	Alive	Female	45	Wildtype	Methylated	WHO III	LGG
TCGA-P5-A5ET-01		Alive	Male	27	Mutant	Methylated	WHO II	LGG
TCGA-P5-A5EU-01		Alive	Male	35	Mutant	Un-methylated	WHO III	LGG
TCGA-P5-A5EV-01	7	Alive	Male	39	Mutant	Methylated	WHO II	LGG
TCGA-P5-A5EW-01	204	Alive	Female	20	Mutant	Methylated	WHO II	LGG
TCGA-P5-A5EX-01	243	Alive	Female	41	Mutant	Methylated	WHO III	LGG
TCGA-P5-A5EY-01	72	Alive	Male	21	Wildtype	Un-methylated	WHO II	LGG
TCGA-P5-A5EZ-01	70	Alive	Male	39	Mutant	Methylated	WHO III	LGG
TCGA-P5-A5F0-01	287	Alive	Male	33	Mutant	Methylated	WHO II	LGG
TCGA-P5-A5F1-01	179	Alive	Male	30	Mutant	Un-methylated	WHO II	LGG
TCGA-P5-A5F2-01	242	Alive	Female	36	Mutant	Methylated	WHO II	LGG
TCGA-P5-A5F4-01	231	Alive	Female	35	Mutant	Methylated	WHO III	LGG
TCGA-P5-A5F6-01	39	Alive	Male	26	Wildtype	Un-methylated	WHO II	LGG
TCGA-P5-A72U-01	7	Alive	Female	71	Wildtype	Methylated	WHO III	LGG
TCGA-P5-A72W-01	317	Alive	Male	35	Mutant	Un-methylated	WHO III	LGG
TCGA-P5-A72X-01	403	Alive	Male	21	Mutant	Methylated	WHO III	LGG
TCGA-P5-A72Z-01	354	Alive	Female	64	Mutant	Methylated	WHO III	LGG
TCGA-P5-A730-01	333	Alive	Male	22	Mutant	Methylated	WHO III	LGG
TCGA-P5-A731-01	274	Alive	Female	59	Mutant	Methylated	WHO II	LGG
TCGA-P5-A733-01	414	Alive	Female	52	Mutant	Methylated	WHO II	LGG
TCGA-P5-A735-01	292	Alive	Female	38	Mutant	Methylated	WHO II	LGG
TCGA-P5-A736-01	230	Alive	Female	44	Mutant	Methylated	WHO III	LGG
TCGA-P5-A737-01	372	Alive	Male	47	Mutant	Methylated	WHO II	LGG
TCGA-P5-A77W-01	584	Alive	Female	37	Mutant	Methylated	WHO III	LGG
TCGA-P5-A77X-01	105	Alive	Female	55	Mutant	Methylated	WHO II	LGG
TCGA-P5-A780-01	72	Alive	Female	44	Mutant	Methylated	WHO III	LGG
TCGA-P5-A781-01	134	Alive	Female	34	Mutant	Methylated	WHO III	LGG
TCGA-QH-A65R-01	461	Alive	Female	38	Mutant	Methylated	WHO III	LGG
TCGA-QH-A65S-01	77	Alive	Female	32	Mutant	Methylated	WHO II	LGG
TCGA-QH-A65V-01	384	Alive	Female	43	Mutant	Methylated	WHO II	LGG
TCGA-QH-A65X-01	482	Alive	Female	28	Mutant	Methylated	WHO III	LGG
TCGA-QH-A65Z-01	427	Alive	Male	54	Mutant	Methylated	WHO II	LGG
TCGA-QH-A6CS-01	588	Alive	Male	41	Wildtype	Un-methylated	WHO III	LGG
TCGA-QH-A6CU-01	451	Alive	Female	52	Mutant	Methylated	WHO III	LGG
TCGA-QH-A6CV-01	442	Alive	Male	51	Wildtype	Un-methylated	WHO III	LGG
TCGA-QH-A6CW-01	414	Alive	Male	43	Mutant	Methylated	WHO III	LGG
TCGA-QH-A6CX-01	372	Dead	Male	66	Wildtype	Un-methylated	WHO II	LGG
TCGA-QH-A6CY-01	408	Alive	Male	38	Mutant	Methylated	WHO III	LGG
TCGA-QH-A6CZ-01	279	Alive	Male	38	Mutant	Methylated	WHO II	LGG
TCGA-QH-A6X3-01	313	Alive	Male	27	Mutant	Methylated	WHO II	LGG
TCGA-QH-A6X4-01	442	Alive	Male	47	Mutant	Methylated	WHO III	LGG
TCGA-QH-A6X5-01	497	Alive	Female	58	Mutant	Methylated	WHO II	LGG
TCGA-QH-A6X8-01	509	Alive	Female	56	Mutant	Methylated	WHO III	LGG
TCGA-QH-A6X9-01	58	Alive	Female	73	Mutant	Methylated	WHO II	LGG
TCGA-QH-A6XA-01	502	Alive	Female	23	Mutant	Methylated	WHO II	LGG
TCGA-QH-A6XC-01	508	Alive	Male	48	Wildtype	Methylated	WHO III	LGG
TCGA-QH-A86X-01	337	Alive	Male	33	Mutant	Methylated	WHO II	LGG
TCGA-QH-A870-01	395	Alive	Female	38	Mutant	Methylated	WHO III	LGG
TCGA-R8-A6MK-01	2702	Alive	Male	40	Mutant	Methylated	WHO II	LGG
TCGA-R8-A6ML-01	2860	Alive	Male	52	Mutant	Methylated	WHO III	LGG
TCGA-R8-A6MO-01	993	Alive	Female	53	Mutant	Methylated	WHO II	LGG
TCGA-R8-A73M-01	1806	Alive	Female	48	Mutant	Methylated	WHO II	LGG
TCGA-RY-A83X-01	939	Alive	Female	46	Mutant	Methylated	WHO II	LGG
TCGA-RY-A83Y-01	166	Alive	Male	45	Mutant	Methylated	WHO II	LGG
TCGA-RY-A83Z-01	301	Alive	Female	54	Mutant	Methylated	WHO III	LGG
TCGA-RY-A840-01	854	Alive	Male	47	Mutant	Methylated	WHO III	LGG
TCGA-RY-A843-01	63	Alive	Male	30	Mutant	Methylated	WHO III	LGG
TCGA-RY-A845-01	596	Alive	Female	40	Mutant	Methylated	WHO II	LGG
TCGA-RY-A847-01	933	Alive	Male	45	Mutant	Methylated	WHO II	LGG
TCGA-S9-A6TS-01	1891	Dead	Female	48	Mutant	Methylated	WHO III	LGG
TCGA-S9-A6TU-01	2650	Alive	Male	38	Mutant	Methylated	WHO II	LGG
TCGA-S9-A6TV-01	571	Alive	Male	50	Mutant	Methylated	WHO III	LGG
TCGA-S9-A6TW-01	1250	Alive	Male	40	Mutant	Methylated	WHO III	LGG
TCGA-S9-A6TX-01	1245	Alive	Male	46	Mutant	Methylated	WHO III	LGG
TCGA-S9-A6TY-01	1076	Alive	Male	50	Mutant	Methylated	WHO II	LGG
TCGA-S9-A6TZ-01	1120	Alive	Female	39	Mutant	Methylated	WHO II	LGG
TCGA-S9-A6U0-01	742	Dead	Male	46	Wildtype	Methylated	WHO III	LGG
TCGA-S9-A6U1-01	785	Alive	Female	22	Mutant	Methylated	WHO III	LGG
TCGA-S9-A6U2-01	908	Alive	Female	48	Mutant	Methylated	WHO II	LGG
TCGA-S9-A6U5-01	992	Alive	Male	33	Mutant	Methylated	WHO II	LGG
TCGA-S9-A6U6-01	1069	Alive	Male	28	Mutant	Methylated	WHO III	LGG
TCGA-S9-A6U8-01	2988	Dead	Male	24	Mutant	Methylated	WHO II	LGG
TCGA-S9-A6U9-01	2918	Alive	Male	36	Mutant	Methylated	WHO III	LGG
TCGA-S9-A6UA-01	178	Dead	Male	66	Wildtype	Methylated	WHO III	LGG
TCGA-S9-A6UB-01	3761	Alive	Male	52	Mutant	Methylated	WHO II	LGG
TCGA-S9-A6WD-01	2289	Alive	Male	58	Mutant	Methylated	WHO III	LGG
TCGA-S9-A6WE-01	4113	Alive	Male	34	Mutant	Methylated	WHO II	LGG
TCGA-S9-A6WG-01	2602	Alive	Male	31	Mutant	Methylated	WHO III	LGG
TCGA-S9-A6WH-01	1173	Alive	Female	73	Mutant	Methylated	WHO II	LGG
TCGA-S9-A6WI-01	2585	Alive	Female	56	Mutant	Methylated	WHO II	LGG
TCGA-S9-A6WL-01	946	Alive	Male	52	Mutant	Methylated	WHO III	LGG
TCGA-S9-A6WM-01	604	Alive	Female	59	Wildtype	Un-methylated	WHO III	LGG
TCGA-S9-A6WN-01	805	Alive	Female	38	Mutant	Methylated	WHO III	LGG
TCGA-S9-A6WO-01	566	Alive	Male	29	Mutant	Methylated	WHO II	LGG
TCGA-S9-A6WP-01	567	Alive	Male	42	Mutant	Methylated	WHO III	LGG
TCGA-S9-A6WQ-01	428	Alive	Female	57	Mutant	Methylated	WHO II	LGG
TCGA-S9-A7IQ-01	1099	Alive	Female	45	Mutant	Methylated	WHO II	LGG
TCGA-S9-A7IS-01	241	Dead	Female	33	Mutant	Methylated	WHO III	LGG
TCGA-S9-A7IX-01	819	Dead	Male	57	Wildtype	Un-methylated	WHO III	LGG
TCGA-S9-A7IY-01	715	Alive	Male	39	Mutant	Methylated	WHO III	LGG
TCGA-S9-A7IZ-01	608	Alive	Female	48	Mutant	Methylated	WHO III	LGG
TCGA-S9-A7J0-01	609	Alive	Female	30	Mutant	Methylated	WHO III	LGG
TCGA-S9-A7J1-01	249	Alive	Male	43	Mutant	Methylated	WHO II	LGG
TCGA-S9-A7J2-01	62	Alive	Male	25	Mutant	Methylated	WHO III	LGG
TCGA-S9-A7J3-01	629	Alive	Female	52	Mutant	Methylated	WHO III	LGG
TCGA-S9-A7QW-01	458	Alive	Female	54	Mutant	Methylated	WHO III	LGG
TCGA-S9-A7QX-01	564	Alive	Female	36	Mutant	Methylated	WHO III	LGG
TCGA-S9-A7QY-01	863	Alive	Female	35	Mutant	Methylated	WHO II	LGG
TCGA-S9-A7QZ-01	826	Alive	Male	41	Mutant	Methylated	WHO II	LGG
TCGA-S9-A7R1-01	5166	Dead	Male	35	Mutant	Methylated	WHO II	LGG
TCGA-S9-A7R2-01	316	Dead	Male	69	Wildtype	Un-methylated	WHO III	LGG
TCGA-S9-A7R3-01	3013	Alive	Female	28	Mutant	Methylated	WHO II	LGG
TCGA-S9-A7R4-01	914	Alive	Male	46	Mutant	Methylated	WHO III	LGG
TCGA-S9-A7R7-01	3000	Alive	Male	27	Mutant	Methylated	WHO II	LGG
TCGA-S9-A7R8-01	961	Dead	Female	44	Mutant	Methylated	WHO III	LGG
TCGA-S9-A89V-01	569	Alive	Male	70	Wildtype	Methylated	WHO III	LGG
TCGA-S9-A89Z-01	623	Alive	Male	40	Mutant	Methylated	WHO III	LGG
TCGA-TM-A7C3-01	1666	Dead	Female	43	Wildtype	Methylated	WHO III	LGG
TCGA-TM-A7C4-01	1470	Alive	Female	39	Mutant	Methylated	WHO II	LGG
TCGA-TM-A7C5-01	1500	Alive	Male	30	Mutant	Methylated	WHO II	LGG
TCGA-TM-A7CA-01	1058	Alive	Male	44	Mutant	Methylated	WHO II	LGG
TCGA-TM-A7CF-01	1989	Alive	Female	41	Mutant	Methylated	WHO II	LGG
TCGA-TM-A84B-01	758	Dead	Male	40	Wildtype	Un-methylated	WHO III	LGG
TCGA-TM-A84C-01	492	Dead	Male	32	Wildtype	Un-methylated	WHO II	LGG
TCGA-TM-A84F-01	1796	Alive	Male	48	Mutant	Methylated	WHO III	LGG
TCGA-TM-A84G-01	1236	Alive	Female	54	Mutant	Methylated	WHO III	LGG
TCGA-TM-A84H-01	926	Alive	Female	44	Mutant	Methylated	WHO III	LGG
TCGA-TM-A84I-01	854	Alive	Male	30	Mutant	Methylated	WHO III	LGG
TCGA-TM-A84J-01	735	Alive	Male	63	Wildtype	Un-methylated	WHO III	LGG
TCGA-TM-A84L-01	1242	Dead	Male	31	Mutant	Methylated	WHO II	LGG
TCGA-TM-A84M-01	754	Alive	Male	40	Mutant	Methylated	WHO III	LGG
TCGA-TM-A84O-01	1011	Dead	Female	61	Mutant	Methylated	WHO III	LGG
TCGA-TM-A84Q-01	772	Alive	Male	31	Mutant	Methylated	WHO II	LGG
TCGA-TM-A84R-01	566	Alive	Male	46	Mutant	Methylated	WHO II	LGG
TCGA-TM-A84S-01	454	Alive	Male	36	Mutant	Methylated	WHO III	LGG
TCGA-TM-A84T-01	724	Alive	Male	19	Mutant	Methylated	WHO II	LGG
TCGA-TQ-A7RF-01	650	Alive	Female	27	Mutant	Un-methylated	WHO III	LGG
TCGA-TQ-A7RG-01	599	Alive	Male	36	Mutant	Methylated	WHO II	LGG
TCGA-TQ-A7RH-01	486	Alive	Male	39	Mutant	Methylated	WHO II	LGG
TCGA-TQ-A7RI-01	62	Alive	Female	37	Mutant	Methylated	WHO II	LGG
TCGA-TQ-A7RJ-01	1229	Alive	Female	25	Mutant	Methylated	WHO II	LGG
TCGA-TQ-A7RK-01	1341	Alive	Male	29	Mutant	Methylated	WHO II	LGG
TCGA-TQ-A7RM-01	1116	Alive	Female	41	Mutant	Methylated	WHO III	LGG
TCGA-TQ-A7RN-01	1026	Alive	Male	32	Mutant	Methylated	WHO II	LGG
TCGA-TQ-A7RO-01	949	Alive	Male	29	Mutant	Methylated	WHO II	LGG
TCGA-TQ-A7RP-01	914	Alive	Male	66	Wildtype	Methylated	WHO II	LGG
TCGA-TQ-A7RQ-01	795	Alive	Female	38	Mutant	Methylated	WHO II	LGG
TCGA-TQ-A7RR-01	787	Alive	Male	38	Mutant	Un-methylated	WHO II	LGG
TCGA-TQ-A7RS-01		Alive	Female	25	Mutant	Methylated	WHO II	LGG
TCGA-TQ-A7RU-01	1032	Alive	Male	51	Mutant	Methylated	WHO II	LGG
TCGA-TQ-A7RV-01	1868	Alive	Male	27	Mutant	Methylated	WHO II	LGG
TCGA-TQ-A7RW-01	821	Dead	Male	32	Mutant	Methylated	WHO II	LGG
TCGA-TQ-A8XE-01	954	Dead	Female	42	Mutant	Methylated	WHO II	LGG
TCGA-VM-A8C8-01	1397	Alive	Female	50	Mutant	Un-methylated	WHO II	LGG
TCGA-VM-A8C9-01	1314	Alive	Female	37	Wildtype	Un-methylated	WHO II	LGG
TCGA-VM-A8CA-01	411	Alive	Male	54	Mutant	Methylated	WHO II	LGG
TCGA-VM-A8CB-01	3	Alive	Male	33	Mutant	Methylated	WHO III	LGG
TCGA-VM-A8CD-01	240	Dead	Male	58	Wildtype	Un-methylated	WHO III	LGG
TCGA-VM-A8CE-01	1191	Alive	Male	25	Mutant	Methylated	WHO II	LGG
TCGA-VM-A8CF-01	609	Alive	Female	44	Mutant	Methylated	WHO III	LGG
TCGA-VM-A8CH-01	714	Alive	Female	24	Mutant	Un-methylated	WHO II	LGG
TCGA-VV-A829-01	1127	Alive	Male	44	Mutant	Methylated	WHO III	LGG
TCGA-VV-A86M-01	487	Alive	Female	36	Mutant	Methylated	WHO III	LGG
TCGA-VW-A7QS-01	706	Alive	Female	35	Mutant	Methylated	WHO III	LGG
TCGA-VW-A8FI-01	245	Dead	Male	66	Wildtype	Un-methylated	WHO III	LGG
TCGA-W9-A837-01	1553	Alive	Male	47	Mutant	Methylated	WHO II	LGG
TCGA-WH-A86K-01	405	Alive	Male	65	Mutant	Methylated	WHO II	LGG
TCGA-WY-A858-01	1337	Alive	Female	32	Mutant	Methylated	WHO III	LGG
TCGA-WY-A859-01	1213	Alive	Female	34	Mutant	Methylated	WHO II	LGG
TCGA-WY-A85A-01	1320	Alive	Male	20	Mutant	Methylated	WHO II	LGG
TCGA-WY-A85B-01	1393	Alive	Male	24	Mutant	Methylated	WHO II	LGG
TCGA-WY-A85C-01	1426	Alive	Male	36	Mutant	Methylated	WHO II	LGG
TCGA-WY-A85D-01	1147	Alive	Male	60	Mutant	Un-methylated	WHO II	LGG
TCGA-WY-A85E-01	633	Alive	Female	48	Mutant	Methylated	WHO II	LGG

## Sheet: Table s2
CGGA_ID	PRS_type	Histology	Grade	Gender	Age	OS	Censor (alive=0; dead=1)	Radio_status (treated=1;un-treated=0)	Chemo_status (TMZ treated=1;un-treated=0)	IDH_mutation_status	1p19q_codeletion_status	MGMTp_methylation_status
CGGA_1001	Primary	GBM	WHO IV	Male	11	3817	0	0	1	Wildtype	Non-codel	un-methylated
CGGA_1004	Primary	A	WHO II	Female	63	899	1	1	0	Wildtype	Non-codel	methylated
CGGA_1005	Primary	A	WHO II	Female	41	3815	0	0	1	Mutant	Non-codel	methylated
CGGA_1006	Primary	AA	WHO III	Male	42	254	1	1	1	Wildtype	Non-codel	un-methylated
CGGA_1007	Primary	GBM	WHO IV	Female	57	345	1	1	1	Wildtype	Non-codel	un-methylated
CGGA_1008	Primary	GBM	WHO IV	Female	54	315	1	1	1	Wildtype	Non-codel	un-methylated
CGGA_1011	Primary	GBM	WHO IV	Female	46	109	1	1	0	Wildtype	Non-codel	un-methylated
CGGA_1013	Primary	A	WHO II	Female	38	1725	1	1	0	Mutant	Non-codel	methylated
CGGA_1015	Primary	GBM	WHO IV	Male	62	164	1	1	0	Wildtype	Non-codel	un-methylated
CGGA_1019	Recurrent	rGBM	WHO IV	Male	60	212	1	0	1	Wildtype	Non-codel	methylated
CGGA_1020	Primary	A	WHO II	Female	38	1120	1	1	0	Mutant	Non-codel	un-methylated
CGGA_1022	Recurrent	rA	WHO II	Female	62	518	0	0	1	Wildtype	Non-codel	un-methylated
CGGA_1023	Primary	GBM	WHO IV	Female	56	681	1	1	1	Wildtype	Non-codel	un-methylated
CGGA_1024	Primary	GBM	WHO IV	Male	64	3074	1	1	1	Wildtype	Non-codel	methylated
CGGA_1026	Primary	GBM	WHO IV	Male	57	1570	1	1	1	Wildtype	Non-codel	methylated
CGGA_1027	Primary	AO	WHO III	Male	37	2688	0	1	1	Mutant	Codel	methylated
CGGA_1031	Primary	A	WHO II	Female	31	2457	1	0	1	Mutant	Non-codel	un-methylated
CGGA_1034	Primary	AA	WHO III	Male	23	753	1	1	1	Wildtype	Non-codel	un-methylated
CGGA_1035	Primary	GBM	WHO IV	Female	60	567	1	1	0	Wildtype	Non-codel	methylated
CGGA_1039	Primary	GBM	WHO IV	Male	40	727	1	0	1	Wildtype	Non-codel	methylated
CGGA_1045	Primary	GBM	WHO IV	Male	79	348	1	1	1	Wildtype	Non-codel	un-methylated
CGGA_1046	Primary	A	WHO II	Male	21	3559	0	NA	1	NA	NA	methylated
CGGA_1049	Primary	GBM	WHO IV	Male	58	809	1	1	1	Wildtype	Non-codel	un-methylated
CGGA_1053	Primary	GBM	WHO IV	Female	63	370	1	1	1	Wildtype	Non-codel	un-methylated
CGGA_1059	Recurrent	rA	WHO II	Female	54	21	1	1	0	Mutant	Non-codel	un-methylated
CGGA_1060	Recurrent	rGBM	WHO IV	Male	42	227	1	0	1	Mutant	Non-codel	methylated
CGGA_1061	Recurrent	rAA	WHO III	Female	43	532	1	0	1	Mutant	Non-codel	un-methylated
CGGA_1068	Secondary	sGBM	WHO IV	Male	29	68	1	0	0	Mutant	Non-codel	methylated
CGGA_1070	Primary	GBM	WHO IV	Male	37	333	1	1	1	Wildtype	Non-codel	un-methylated
CGGA_1071	Primary	A	WHO II	Male	42	3252	1	0	1	Wildtype	Non-codel	un-methylated
CGGA_1072	Primary	GBM	WHO IV	Male	26	1090	1	1	1	Wildtype	Non-codel	un-methylated
CGGA_1073	Primary	GBM	WHO IV	Female	42	270	1	1	1	Wildtype	Non-codel	un-methylated
CGGA_1074	Primary	GBM	WHO IV	Male	50	86	1	1	1	Wildtype	Non-codel	methylated
CGGA_1077	Primary	GBM	WHO IV	Male	47	591	1	1	0	Wildtype	Non-codel	un-methylated
CGGA_1078	Recurrent	rGBM	WHO IV	Female	61	315	1	1	1	Wildtype	Non-codel	methylated
CGGA_1079	Primary	AA	WHO III	Male	38	471	1	NA	NA	Wildtype	Non-codel	un-methylated
CGGA_1081	Recurrent	rAA	WHO III	Female	30	216	1	0	0	Wildtype	Non-codel	un-methylated
CGGA_1083	Primary	GBM	WHO IV	Male	59	450	1	1	1	Wildtype	Non-codel	un-methylated
CGGA_1091	Primary	GBM	WHO IV	Female	51	1116	1	1	1	Wildtype	Non-codel	methylated
CGGA_1094	Recurrent	rAA	WHO III	Female	40	252	1	0	1	Mutant	Non-codel	methylated
CGGA_1099	Secondary	sGBM	WHO IV	Male	8	122	1	0	1	Wildtype	Non-codel	un-methylated
CGGA_1105	Secondary	sGBM	WHO IV	Male	29	609	1	1	1	Mutant	Non-codel	methylated
CGGA_1109	Primary	GBM	WHO IV	Male	42	1348	1	NA	NA	Wildtype	Non-codel	un-methylated
CGGA_1113	Primary	AO	WHO III	Male	34	1265	1	0	1	Mutant	Codel	methylated
CGGA_1114	Primary	GBM	WHO IV	Male	53	460	1	1	1	Wildtype	Non-codel	un-methylated
CGGA_1116	Recurrent	rGBM	WHO IV	Female	43	248	1	1	1	Mutant	Non-codel	methylated
CGGA_1118	Recurrent	rAA	WHO III	Male	31	398	1	0	0	Mutant	Non-codel	methylated
CGGA_1119	Recurrent	rGBM	WHO IV	Male	52	422	1	0	1	Mutant	Codel	methylated
CGGA_1124	Primary	GBM	WHO IV	Male	47	484	1	1	1	Wildtype	Non-codel	un-methylated
CGGA_1129	Secondary	sGBM	WHO IV	Male	34	168	1	1	0	Mutant	Non-codel	methylated
CGGA_1136	Secondary	sGBM	WHO IV	Female	38	236	1	0	1	Mutant	Non-codel	methylated
CGGA_1139	Primary	GBM	WHO IV	Female	53	1196	1	1	1	Wildtype	Non-codel	methylated
CGGA_1140	Recurrent	rAA	WHO III	Female	49	921	1	0	1	Wildtype	Non-codel	methylated
CGGA_1145	Recurrent	rAA	WHO III	Male	41	239	1	1	1	Wildtype	Non-codel	methylated
CGGA_1146	Primary	AA	WHO III	Male	35	2498	0	1	0	Mutant	Non-codel	methylated
CGGA_1160	Primary	AA	WHO III	Female	43	426	1	NA	NA	Mutant	Non-codel	un-methylated
CGGA_1170	Secondary	sGBM	WHO IV	Male	25	346	1	1	1	Mutant	Non-codel	methylated
CGGA_1171	Primary	GBM	WHO IV	Male	40	412	1	1	0	Wildtype	Non-codel	methylated
CGGA_1175	Secondary	sGBM	WHO IV	Female	36	441	1	0	1	Mutant	Non-codel	methylated
CGGA_1177	Recurrent	rGBM	WHO IV	Male	40	449	1	1	1	Wildtype	Non-codel	un-methylated
CGGA_1180	Primary	GBM	WHO IV	Female	48	1226	0	1	1	Wildtype	Non-codel	un-methylated
CGGA_1188	Secondary	sGBM	WHO IV	Female	30	256	1	1	1	Mutant	Non-codel	un-methylated
CGGA_1189	Primary	AO	WHO III	Female	34	3082	0	0	1	Mutant	Codel	methylated
CGGA_1190	Primary	AA	WHO III	Female	45	3082	0	0	1	Mutant	Non-codel	methylated
CGGA_1197	Secondary	sGBM	WHO IV	Male	43	942	1	1	1	Mutant	Codel	methylated
CGGA_1214	Primary	GBM	WHO IV	Female	49	604	1	1	1	Wildtype	Non-codel	methylated
CGGA_1215	Recurrent	rAA	WHO III	Male	37	29	1	1	1	Mutant	Non-codel	methylated
CGGA_1216	Primary	GBM	WHO IV	Male	44	312	1	1	1	Wildtype	Non-codel	methylated
CGGA_1218	Secondary	sGBM	WHO IV	Male	53	286	1	1	1	Wildtype	Non-codel	un-methylated
CGGA_1219	Primary	GBM	WHO IV	Female	57	2120	1	1	1	Mutant	Non-codel	methylated
CGGA_1224	Primary	GBM	WHO IV	Male	57	271	1	1	1	Wildtype	Non-codel	un-methylated
CGGA_1227	Recurrent	rGBM	WHO IV	Female	46	1197	1	1	1	Wildtype	Non-codel	methylated
CGGA_1231	Recurrent	rAA	WHO III	Female	31	2279	1	1	1	Wildtype	Non-codel	un-methylated
CGGA_1234	Primary	GBM	WHO IV	Male	32	705	1	1	1	Wildtype	Non-codel	un-methylated
CGGA_1237	Primary	GBM	WHO IV	Male	62	296	1	1	1	Wildtype	Non-codel	un-methylated
CGGA_1240	Primary	GBM	WHO IV	Male	33	19	1	0	0	Wildtype	Non-codel	un-methylated
CGGA_1246	Primary	AO	WHO III	Male	53	2972	0	1	1	Mutant	Codel	methylated
CGGA_1251	Primary	GBM	WHO IV	Female	42	272	1	1	1	Wildtype	Non-codel	un-methylated
CGGA_1258	Primary	GBM	WHO IV	Male	42	114	1	0	0	Wildtype	Non-codel	un-methylated
CGGA_1263	Primary	AA	WHO III	Male	50	772	1	1	0	Wildtype	Non-codel	un-methylated
CGGA_1270	Primary	GBM	WHO IV	Female	60	188	1	1	1	Wildtype	Non-codel	un-methylated
CGGA_1271	Recurrent	rGBM	WHO IV	Male	17	523	1	1	1	Wildtype	Non-codel	methylated
CGGA_1272	Secondary	sGBM	WHO IV	Male	32	124	1	1	0	Mutant	Non-codel	methylated
CGGA_1275	Primary	GBM	WHO IV	Male	70	183	1	1	1	Wildtype	Non-codel	un-methylated
CGGA_1280	Primary	AA	WHO III	Male	74	447	1	1	1	Wildtype	Non-codel	un-methylated
CGGA_1281	Primary	AA	WHO III	Male	45	2909	0	1	1	Wildtype	Codel	methylated
CGGA_1283	Secondary	sGBM	WHO IV	Male	17	20	1	1	1	Wildtype	Non-codel	un-methylated
CGGA_1284	Primary	AA	WHO III	Male	73	97	1	0	1	Wildtype	Non-codel	un-methylated
CGGA_1285	Recurrent	rGBM	WHO IV	Female	58	79	1	0	0	Wildtype	Non-codel	methylated
CGGA_1287	Primary	GBM	WHO IV	Male	29	533	1	1	1	Mutant	Non-codel	un-methylated
CGGA_1292	Primary	AA	WHO III	Male	17	2901	0	1	1	Wildtype	Non-codel	methylated
CGGA_1299	Primary	GBM	WHO IV	Male	54	550	1	1	1	Wildtype	Non-codel	un-methylated
CGGA_1301	Secondary	sGBM	WHO IV	Male	48	239	1	1	1	Wildtype	Non-codel	un-methylated
CGGA_1307	Primary	AA	WHO III	Female	25	965	0	1	1	Mutant	Non-codel	un-methylated
CGGA_1313	Primary	GBM	WHO IV	Male	42	379	1	1	1	Wildtype	Non-codel	un-methylated
CGGA_1314	Primary	GBM	WHO IV	Female	27	172	1	0	0	Mutant	Non-codel	methylated
CGGA_1320	Primary	GBM	WHO IV	Male	19	59	1	0	1	Wildtype	Non-codel	un-methylated
CGGA_1322	Primary	AA	WHO III	Male	10	253	1	1	1	Mutant	Non-codel	methylated
CGGA_1324	Secondary	sGBM	WHO IV	Male	42	848	1	1	1	Mutant	Codel	methylated
CGGA_1329	Recurrent	rAA	WHO III	Female	43	326	1	1	1	Mutant	Non-codel	methylated
CGGA_1330	Primary	A	WHO II	Male	47	2846	0	1	1	Mutant	Non-codel	methylated
CGGA_1332	Primary	GBM	WHO IV	Female	55	510	0	0	1	Wildtype	Non-codel	methylated
CGGA_1338	Primary	GBM	WHO IV	Female	61	1122	1	1	1	Wildtype	Non-codel	methylated
CGGA_1340	Primary	AA	WHO III	Male	35	1109	1	1	1	Wildtype	Non-codel	un-methylated
CGGA_1342	Primary	GBM	WHO IV	Male	47	186	1	1	1	Wildtype	Non-codel	un-methylated
CGGA_1343	Recurrent	rGBM	WHO IV	Male	34	94	1	1	1	Wildtype	Non-codel	methylated
CGGA_1346	Secondary	sGBM	WHO IV	Female	57	284	1	1	1	Wildtype	Non-codel	un-methylated
CGGA_1370	Recurrent	rGBM	WHO IV	Male	43	325	0	1	1	Wildtype	Non-codel	un-methylated
CGGA_1374	Recurrent	rAA	WHO III	Male	22	141	1	1	0	Mutant	Non-codel	methylated
CGGA_1375	Secondary	sGBM	WHO IV	Female	50	92	1	1	0	Mutant	Non-codel	methylated
CGGA_1381	Recurrent	rGBM	WHO IV	Female	36	46	1	1	1	Mutant	Non-codel	methylated
CGGA_1384	Primary	GBM	WHO IV	Female	39	191	1	1	1	Mutant	Non-codel	methylated
CGGA_1388	Recurrent	rAA	WHO III	Male	37	485	1	1	1	Mutant	Non-codel	methylated
CGGA_1393	Secondary	sGBM	WHO IV	Male	41	275	1	1	1	Wildtype	Non-codel	methylated
CGGA_1394	Recurrent	rGBM	WHO IV	Male	37	139	1	1	1	Mutant	Non-codel	methylated
CGGA_1406	Primary	A	WHO II	Male	34	2154	1	1	1	Mutant	Non-codel	methylated
CGGA_1408	Primary	AA	WHO III	Female	64	1362	1	1	1	Wildtype	Non-codel	un-methylated
CGGA_1409	Primary	GBM	WHO IV	Female	24	2727	0	0	1	Mutant	Non-codel	un-methylated
CGGA_1411	Recurrent	rAA	WHO III	Female	40	329	1	1	1	Wildtype	Non-codel	methylated
CGGA_1412	Secondary	sGBM	WHO IV	Female	48	296	1	1	1	Mutant	Codel	methylated
CGGA_1450	Secondary	sGBM	WHO IV	Male	37	957	1	1	1	Mutant	Codel	un-methylated
CGGA_1460	Secondary	sGBM	WHO IV	Male	51	209	1	1	1	Wildtype	Non-codel	methylated
CGGA_1475	Secondary	sGBM	WHO IV	Male	38	182	1	1	0	Mutant	Non-codel	methylated
CGGA_235	Primary	O	WHO II	Male	24	2340	1	1	1	Mutant	Codel	methylated
CGGA_236	Primary	O	WHO II	Male	47	706	0	1	1	Mutant	Codel	methylated
CGGA_241	Primary	A	WHO II	Male	34	4809	0	1	0	Mutant	Non-codel	methylated
CGGA_243	Primary	O	WHO II	Female	30	2977	0	1	0	Mutant	Codel	methylated
CGGA_245	Recurrent	rAA	WHO III	Female	39	318	1	1	1	Mutant	Non-codel	NA
CGGA_247	Primary	AA	WHO III	Male	60	609	1	1	1	Mutant	Non-codel	methylated
CGGA_251	Primary	A	WHO II	Male	45	1299	0	1	0	Mutant	Non-codel	methylated
CGGA_252	Primary	A	WHO II	Female	24	165	0	1	0	Mutant	Non-codel	un-methylated
CGGA_254	Primary	O	WHO II	Male	38	4793	0	1	1	Mutant	Codel	methylated
CGGA_256	Primary	A	WHO II	Male	39	158	0	1	1	Mutant	Non-codel	un-methylated
CGGA_261	Primary	A	WHO II	Male	27	4130	0	1	0	Mutant	Non-codel	un-methylated
CGGA_267	Primary	A	WHO II	Male	36	1374	1	0	0	Mutant	Non-codel	un-methylated
CGGA_269	Primary	A	WHO II	Female	45	2932	0	1	0	Wildtype	Non-codel	un-methylated
CGGA_272	Secondary	sGBM	WHO IV	Male	51	217	1	0	0	Wildtype	Non-codel	un-methylated
CGGA_273	Primary	A	WHO II	Female	35	2635	1	1	0	Mutant	Non-codel	un-methylated
CGGA_274	Primary	GBM	WHO IV	Female	55	610	0	1	1	Wildtype	Non-codel	un-methylated
CGGA_276	Primary	O	WHO II	Male	44	529	0	0	0	Mutant	Non-codel	methylated
CGGA_277	Primary	AO	WHO III	Male	40	4739	0	1	1	Mutant	NA	methylated
CGGA_283	Primary	O	WHO II	Female	47	3470	1	1	1	Mutant	Codel	methylated
CGGA_300	Primary	A	WHO II	Female	35	2199	1	1	1	Mutant	Non-codel	un-methylated
CGGA_314	Recurrent	rO	WHO III	Male	39	2568	1	1	1	Mutant	Codel	un-methylated
CGGA_318	Secondary	sGBM	WHO IV	Female	40	222	1	NA	1	Wildtype	Non-codel	un-methylated
CGGA_323	Primary	O	WHO II	Female	48	4338	0	0	0	Wildtype	Non-codel	un-methylated
CGGA_330	Primary	AA	WHO III	Male	45	1121	1	1	1	Wildtype	Non-codel	un-methylated
CGGA_333	Primary	A	WHO II	Male	40	1783	0	1	0	Mutant	Non-codel	un-methylated
CGGA_337	Primary	AA	WHO III	Female	50	1008	1	NA	NA	Mutant	Non-codel	methylated
CGGA_342	Primary	GBM	WHO IV	Female	49	500	1	1	1	Wildtype	NA	methylated
CGGA_374	Secondary	sGBM	WHO IV	Male	37	493	1	1	1	Mutant	Non-codel	methylated
CGGA_400	Recurrent	rAA	WHO III	Female	38	1321	1	1	0	Mutant	Non-codel	methylated
CGGA_413	Primary	GBM	WHO IV	Male	54	183	0	1	1	Wildtype	Non-codel	un-methylated
CGGA_426	Primary	AA	WHO III	Male	50	1560	1	1	1	Wildtype	Non-codel	un-methylated
CGGA_431	Recurrent	rO	WHO III	Male	41	4515	0	1	1	Mutant	Codel	methylated
CGGA_446	Primary	O	WHO II	Female	35	4508	0	1	0	Mutant	Codel	un-methylated
CGGA_448	Primary	AA	WHO III	Male	64	354	1	1	1	Wildtype	Non-codel	un-methylated
CGGA_458	Recurrent	rA	WHO II	Male	51	419	1	1	1	Mutant	Non-codel	methylated
CGGA_479	Primary	O	WHO II	Female	36	4445	0	1	0	Mutant	Codel	un-methylated
CGGA_483	Primary	GBM	WHO IV	Female	59	277	1	1	1	Wildtype	Non-codel	un-methylated
CGGA_485	Primary	O	WHO II	Male	31	2437	0	1	1	Mutant	Codel	un-methylated
CGGA_488	Primary	AA	WHO III	Male	23	435	1	1	1	Wildtype	Non-codel	un-methylated
CGGA_490	Primary	AO	WHO III	Female	37	3804	0	1	1	Mutant	Codel	methylated
CGGA_491	Primary	GBM	WHO IV	Female	36	1074	1	1	1	Mutant	Non-codel	methylated
CGGA_493	Primary	A	WHO II	Female	32	2382	1	1	1	Mutant	Non-codel	un-methylated
CGGA_494	Primary	GBM	WHO IV	Female	58	4435	0	1	1	Wildtype	Non-codel	methylated
CGGA_499	Primary	GBM	WHO IV	Male	51	122	1	1	0	Wildtype	Non-codel	methylated
CGGA_501	Primary	O	WHO II	Male	40	4427	0	1	0	Mutant	Codel	methylated
CGGA_502	Primary	A	WHO II	Male	39	4414	0	1	0	Mutant	Non-codel	methylated
CGGA_510	Primary	AO	WHO III	Male	42	4403	0	1	1	Mutant	Codel	methylated
CGGA_518	Secondary	sGBM	WHO IV	Male	27	212	1	0	0	Mutant	NA	un-methylated
CGGA_525	Primary	GBM	WHO IV	Male	61	138	1	1	0	Wildtype	Non-codel	methylated
CGGA_541	Primary	A	WHO II	Female	36	4376	0	1	0	Wildtype	Non-codel	un-methylated
CGGA_543	Primary	O	WHO II	Male	43	4371	0	1	0	Mutant	Codel	methylated
CGGA_545	Recurrent	rGBM	WHO IV	Female	38	555	1	0	1	Mutant	Non-codel	methylated
CGGA_551	Primary	O	WHO II	Male	44	4363	0	1	0	Mutant	Codel	un-methylated
CGGA_560	Primary	AA	WHO III	Male	43	4354	0	1	0	Mutant	Non-codel	methylated
CGGA_564	Primary	AA	WHO III	Male	47	679	1	1	1	Wildtype	Non-codel	methylated
CGGA_565	Primary	AA	WHO III	Male	51	3605	0	1	0	Wildtype	Non-codel	un-methylated
CGGA_578	Primary	AA	WHO III	Female	61	362	1	1	1	Wildtype	Non-codel	methylated
CGGA_580	Primary	A	WHO II	Male	43	1394	1	1	0	Mutant	Non-codel	methylated
CGGA_591	Primary	AA	WHO III	Female	50	1654	1	1	1	Mutant	Non-codel	methylated
CGGA_598	Primary	AO	WHO III	Female	61	3677	1	1	1	Mutant	Codel	methylated
CGGA_599	Primary	AO	WHO III	Female	66	418	1	1	0	Wildtype	Non-codel	un-methylated
CGGA_601	Primary	A	WHO II	Male	36	1133	1	1	0	Mutant	Non-codel	un-methylated
CGGA_603	Recurrent	rAA	WHO III	Male	32	168	0	1	1	Mutant	Non-codel	methylated
CGGA_604	Primary	GBM	WHO IV	Male	46	381	1	1	1	Wildtype	Non-codel	methylated
CGGA_605	Recurrent	rA	WHO III	Male	43	4300	0	0	1	Mutant	Non-codel	methylated
CGGA_607	Primary	A	WHO II	Male	25	1389	0	1	0	Mutant	Non-codel	un-methylated
CGGA_616	Primary	AA	WHO III	Male	43	952	1	1	1	Wildtype	Non-codel	methylated
CGGA_624	Recurrent	rGBM	WHO IV	Female	50	122	1	NA	NA	Wildtype	Non-codel	un-methylated
CGGA_630	Recurrent	rO	WHO III	Male	43	4300	0	1	1	Mutant	Codel	methylated
CGGA_632	Primary	A	WHO II	Female	29	576	1	1	1	Mutant	Non-codel	un-methylated
CGGA_633	Primary	O	WHO II	Female	56	1812	1	1	1	Wildtype	Non-codel	un-methylated
CGGA_635	Primary	O	WHO II	Male	45	4263	0	1	1	Mutant	Codel	un-methylated
CGGA_638	Primary	O	WHO II	Male	42	2386	0	1	0	Mutant	Codel	un-methylated
CGGA_641	Primary	AO	WHO III	Female	51	3411	1	1	1	Mutant	Codel	un-methylated
CGGA_642	Primary	A	WHO II	Male	29	4249	0	1	0	Mutant	Non-codel	un-methylated
CGGA_643	Primary	AA	WHO III	Male	56	331	1	1	1	Wildtype	Non-codel	un-methylated
CGGA_655	Primary	O	WHO II	Male	35	4231	0	1	0	Mutant	Codel	un-methylated
CGGA_658	Primary	GBM	WHO IV	Male	55	372	1	1	1	Wildtype	Non-codel	methylated
CGGA_659	Primary	O	WHO II	Female	50	730	0	1	1	Wildtype	Non-codel	un-methylated
CGGA_662	Primary	O	WHO II	Female	59	284	1	0	0	Mutant	Codel	un-methylated
CGGA_666	Primary	O	WHO II	Female	45	2499	1	1	0	Mutant	Codel	methylated
CGGA_669	Recurrent	rGBM	WHO IV	Female	56	607	1	0	1	Wildtype	Codel	un-methylated
CGGA_671	Primary	O	WHO II	Female	36	4215	0	1	0	Mutant	Codel	un-methylated
CGGA_675	Primary	O	WHO II	Female	23	4210	0	1	1	Mutant	Codel	un-methylated
CGGA_676	Primary	GBM	WHO IV	Male	60	376	1	1	1	Wildtype	Non-codel	un-methylated
CGGA_678	Recurrent	rAA	WHO III	Male	56	386	1	0	1	Wildtype	Non-codel	un-methylated
CGGA_679	Primary	GBM	WHO IV	Female	63	263	1	1	0	Wildtype	Non-codel	methylated
CGGA_680	Primary	GBM	WHO IV	Male	44	2373	1	1	1	Wildtype	Non-codel	un-methylated
CGGA_685	Primary	A	WHO II	Female	20	3239	1	1	1	Mutant	Non-codel	methylated
CGGA_689	Primary	O	WHO II	Female	36	4194	0	1	0	Mutant	Codel	methylated
CGGA_694	Recurrent	rA	WHO II	Male	34	1194	1	0	0	Mutant	Non-codel	un-methylated
CGGA_698	Primary	A	WHO II	Female	61	1851	1	1	1	Mutant	Non-codel	un-methylated
CGGA_700	Primary	GBM	WHO IV	Female	24	170	0	1	1	Mutant	Non-codel	methylated
CGGA_704	Primary	A	WHO II	Male	36	2572	1	1	0	Mutant	Non-codel	methylated
CGGA_710	Primary	GBM	WHO IV	Male	41	660	1	0	1	Mutant	Non-codel	methylated
CGGA_715	Primary	O	WHO II	Male	43	3429	0	1	0	Mutant	Codel	methylated
CGGA_719	Secondary	sGBM	WHO IV	Male	51	101	1	1	1	Mutant	NA	un-methylated
CGGA_725	Primary	O	WHO II	Male	58	4147	0	1	0	Mutant	Codel	un-methylated
CGGA_727	Primary	AA	WHO III	Male	45	1023	1	1	1	Wildtype	Non-codel	methylated
CGGA_731	Primary	GBM	WHO IV	Male	50	503	1	1	0	Wildtype	Non-codel	un-methylated
CGGA_738	Primary	A	WHO II	Male	43	4132	0	1	1	Mutant	Non-codel	un-methylated
CGGA_747	Primary	GBM	WHO IV	Male	29	970	1	1	1	Mutant	Non-codel	methylated
CGGA_752	Primary	O	WHO II	Male	39	3680	0	1	0	Mutant	Codel	methylated
CGGA_757	Primary	A	WHO II	Male	45	1047	1	1	1	Mutant	Non-codel	un-methylated
CGGA_759	Primary	GBM	WHO IV	Male	30	1263	1	1	0	Mutant	Non-codel	methylated
CGGA_760	Primary	O	WHO II	Female	34	4110	0	1	0	Mutant	Codel	methylated
CGGA_761	Primary	GBM	WHO IV	Male	45	1840	1	1	0	Mutant	Non-codel	methylated
CGGA_762	Primary	O	WHO II	Female	40	4105	0	1	0	Mutant	Codel	un-methylated
CGGA_766	Primary	O	WHO II	Male	32	4103	0	1	0	Mutant	Codel	methylated
CGGA_773	Secondary	sGBM	WHO IV	Female	51	443	1	0	0	Mutant	Non-codel	un-methylated
CGGA_782	Primary	GBM	WHO IV	Male	60	289	1	1	0	Wildtype	Non-codel	un-methylated
CGGA_785	Primary	O	WHO II	Male	43	3517	1	1	0	Mutant	Codel	methylated
CGGA_789	Primary	GBM	WHO IV	Male	50	345	1	1	0	Wildtype	Non-codel	un-methylated
CGGA_791	Primary	AA	WHO III	Male	55	252	1	1	0	Wildtype	Non-codel	un-methylated
CGGA_796	Primary	A	WHO II	Male	60	559	0	1	1	Wildtype	Non-codel	un-methylated
CGGA_802	Primary	GBM	WHO IV	Male	42	681	1	1	1	Wildtype	Non-codel	un-methylated
CGGA_804	Primary	GBM	WHO IV	Female	53	614	0	1	1	Wildtype	Non-codel	methylated
CGGA_807	Primary	A	WHO II	Male	42	4040	0	1	1	Wildtype	Non-codel	NA
CGGA_808	Primary	GBM	WHO IV	Male	38	1167	0	1	1	Wildtype	Non-codel	un-methylated
CGGA_812	Primary	O	WHO II	Male	27	4035	0	1	0	Mutant	Codel	NA
CGGA_815	Primary	A	WHO II	Female	53	2219	1	1	0	Mutant	Non-codel	un-methylated
CGGA_818	Primary	A	WHO II	Male	46	4027	0	1	0	Mutant	Non-codel	NA
CGGA_822	Secondary	sGBM	WHO IV	Male	46	2237	1	0	1	Mutant	Non-codel	methylated
CGGA_834	Primary	A	WHO II	Male	24	4013	0	1	0	Wildtype	Non-codel	methylated
CGGA_835	Primary	O	WHO II	Male	31	517	0	1	NA	Mutant	Codel	methylated
CGGA_837	Primary	GBM	WHO IV	Male	57	432	1	1	1	Wildtype	Non-codel	methylated
CGGA_838	Primary	O	WHO II	Female	36	4011	0	1	1	Mutant	Codel	un-methylated
CGGA_842	Primary	GBM	WHO IV	Female	63	204	1	1	1	Wildtype	Non-codel	un-methylated
CGGA_843	Primary	O	WHO II	Male	29	4005	0	1	1	Mutant	Codel	NA
CGGA_848	Primary	GBM	WHO IV	Female	54	239	0	1	1	Wildtype	Non-codel	un-methylated
CGGA_850	Primary	GBM	WHO IV	Female	52	564	0	0	0	Wildtype	Non-codel	un-methylated
CGGA_856	Primary	O	WHO II	Male	53	1297	0	1	NA	Mutant	Codel	methylated
CGGA_858	Primary	O	WHO II	Male	42	3984	0	1	0	Mutant	Codel	un-methylated
CGGA_859	Primary	GBM	WHO IV	Male	56	387	1	1	0	Wildtype	Non-codel	un-methylated
CGGA_864	Primary	O	WHO II	Male	34	3977	0	0	0	Mutant	Codel	NA
CGGA_871	Primary	O	WHO II	Male	37	3964	0	1	0	Mutant	Codel	methylated
CGGA_876	Primary	GBM	WHO IV	Female	60	159	1	NA	NA	Wildtype	Non-codel	un-methylated
CGGA_878	Primary	GBM	WHO IV	Male	42	863	1	0	1	Wildtype	Non-codel	un-methylated
CGGA_884	Primary	A	WHO II	Female	48	1131	1	1	1	Mutant	Non-codel	methylated
CGGA_892	Primary	O	WHO II	Male	34	448	0	1	NA	Mutant	Codel	methylated
CGGA_893	Primary	A	WHO II	Female	36	3160	1	1	0	Mutant	Non-codel	methylated
CGGA_898	Primary	A	WHO II	Male	38	1663	1	1	NA	Mutant	Non-codel	un-methylated
CGGA_899	Recurrent	rGBM	WHO IV	Male	48	231	1	0	1	Mutant	Non-codel	methylated
CGGA_902	Primary	GBM	WHO IV	Male	54	193	1	NA	NA	Wildtype	Non-codel	un-methylated
CGGA_904	Primary	A	WHO II	Male	33	774	1	1	0	Mutant	Non-codel	methylated
CGGA_905	Primary	A	WHO II	Male	46	3174	1	1	0	Mutant	Non-codel	NA
CGGA_908	Primary	A	WHO II	Male	35	2436	1	1	NA	Mutant	Non-codel	methylated
CGGA_909	Primary	A	WHO II	Female	39	3920	0	1	0	Mutant	Non-codel	methylated
CGGA_D02	Recurrent	rGBM	WHO IV	Male	44	484	1	0	1	Wildtype	Non-codel	methylated
CGGA_D03	Primary	GBM	WHO IV	Male	44	423	1	1	1	Wildtype	Non-codel	methylated
CGGA_D04	Primary	A	WHO II	Male	37	3697	0	1	1	Mutant	Non-codel	methylated
CGGA_D07	Primary	O	WHO II	Male	36	3691	0	1	0	Mutant	Codel	NA
CGGA_D09	Primary	GBM	WHO IV	Male	57	233	1	1	0	Wildtype	Non-codel	un-methylated
CGGA_D11	Primary	AA	WHO III	Female	53	827	1	1	1	Wildtype	Non-codel	methylated
CGGA_D15	Primary	O	WHO II	Female	38	3669	0	1	1	Mutant	Codel	methylated
CGGA_D16	Primary	AA	WHO III	Female	59	261	1	1	0	Wildtype	Non-codel	methylated
CGGA_D20	Primary	A	WHO II	Female	40	2367	1	0	0	Mutant	Non-codel	un-methylated
CGGA_D21	Primary	AA	WHO III	Female	37	1208	1	1	0	Mutant	Non-codel	NA
CGGA_D24	Primary	AA	WHO III	Female	37	837	1	1	0	Mutant	Non-codel	NA
CGGA_D26	Recurrent	rGBM	WHO IV	Male	55	263	1	0	0	Wildtype	Non-codel	un-methylated
CGGA_D27	Recurrent	rO	WHO III	Male	33	3650	0	1	1	Mutant	Codel	un-methylated
CGGA_D29	Primary	O	WHO II	Male	36	3643	0	1	0	Mutant	Codel	methylated
CGGA_D30	Primary	GBM	WHO IV	Male	70	215	1	1	0	Wildtype	Non-codel	NA
CGGA_D32	Recurrent	rGBM	WHO IV	Male	61	358	1	0	1	Wildtype	Non-codel	un-methylated
CGGA_D33	Recurrent	rAA	WHO III	Male	38	116	1	0	0	Mutant	Non-codel	methylated
CGGA_D34	Secondary	sGBM	WHO IV	Male	45	147	1	0	1	Mutant	Non-codel	methylated
CGGA_D35	Primary	GBM	WHO IV	Female	68	661	1	1	0	Wildtype	Non-codel	methylated
CGGA_D36	Recurrent	rGBM	WHO IV	Male	58	34	1	0	0	Wildtype	Non-codel	methylated
CGGA_D37	Primary	GBM	WHO IV	Male	55	965	1	1	1	Wildtype	Non-codel	un-methylated
CGGA_D38	Recurrent	rGBM	WHO IV	Female	41	689	1	1	0	Mutant	Codel	methylated
CGGA_D40	Recurrent	rA	WHO II	Male	44	3557	0	0	1	Mutant	Non-codel	methylated
CGGA_D44	Primary	AA	WHO III	Female	18	313	1	1	0	Wildtype	Non-codel	NA
CGGA_D45	Recurrent	rAA	WHO III	Male	32	856	0	1	1	Mutant	Non-codel	methylated
CGGA_D46	Recurrent	rAA	WHO III	Female	36	300	1	0	1	Mutant	Non-codel	methylated
CGGA_D47	Primary	O	WHO II	Male	36	1048	1	1	1	Mutant	Codel	methylated
CGGA_D48	Recurrent	rAA	WHO III	Female	23	221	1	1	1	Mutant	Non-codel	methylated
CGGA_D51	Recurrent	rGBM	WHO IV	Female	60	135	1	0	0	Wildtype	Non-codel	un-methylated
CGGA_D52	Primary	AO	WHO III	Male	46	3529	0	1	1	Mutant	Codel	un-methylated
CGGA_D56	Recurrent	rAA	WHO III	Male	45	64	1	0	0	Mutant	Non-codel	methylated
CGGA_D57	Primary	GBM	WHO IV	Male	40	766	1	1	1	Wildtype	Non-codel	NA
CGGA_D58	Recurrent	rAA	WHO III	Male	24	181	1	0	0	Wildtype	Codel	un-methylated
CGGA_J023	Primary	AO	WHO III	Male	36	1028	1	1	1	Mutant	Non-codel	NA
CGGA_J024	Recurrent	rA	WHO II	Female	29	3410	0	0	0	Mutant	Non-codel	NA
CGGA_J030	Primary	O	WHO II	Male	38	3389	0	1	0	Mutant	Codel	NA
CGGA_J042	Recurrent	rA	WHO II	Male	38	1409	1	0	0	Mutant	Non-codel	NA
CGGA_J130	Recurrent	rA	WHO II	Male	40	3116	0	1	1	Wildtype	Non-codel	NA

## Sheet: Table s3
CGGA_ID	PRS_type	Histology	Grade	Gender	Age	OS	Censor (alive=0; dead=1)	Radio_status (treated=1;un-treated=0)	Chemo_status (TMZ treated=1;un-treated=0)	IDH_mutation_status	1p19q_codeletion_status	MGMTp_methylation_status
CGGA_1002	Primary	AA	WHO III	Female	43	305	1	1	1	Wildtype	Non-codel	methylated
CGGA_1003	Primary	O	WHO II	Female	47	3817	0	0	1	Mutant	Codel	un-methylated
CGGA_1010	Primary	A	WHO II	Male	45	246	1	1	1	Mutant	NA	un-methylated
CGGA_1012	Recurrent	rO	WHO II	Male	45	3679	1	1	1	Mutant	Non-codel	un-methylated
CGGA_1014	Primary	A	WHO II	Male	42	263	1	0	1	Wildtype	Non-codel	un-methylated
CGGA_1017	Primary	GBM	WHO IV	Female	29	768	1	1	0	Wildtype	Non-codel	un-methylated
CGGA_1018	Recurrent	rO	WHO II	Male	50	2527	1	1	1	Mutant	Codel	methylated
CGGA_103	Primary	AA	WHO III	Male	56	1188	1	1	0	Mutant	Non-codel	un-methylated
CGGA_1030	Primary	A	WHO II	Female	40	3664	0	1	1	Mutant	Non-codel	methylated
CGGA_1032	Primary	A	WHO II	Female	41	643	1	NA	NA	Wildtype	NA	methylated
CGGA_1033	Primary	OA	WHO II	Male	44	1322	0	0	1	NA	Non-codel	un-methylated
CGGA_1036	Primary	GBM	WHO IV	Male	41	806	1	1	1	Wildtype	Non-codel	methylated
CGGA_1037	Primary	A	WHO II	Male	44	780	0	1	0	NA	Codel	methylated
CGGA_1041	Primary	GBM	WHO IV	Male	58	3593	0	1	1	Wildtype	Non-codel	un-methylated
CGGA_1048	Primary	A	WHO II	Female	27	703	0	0	1	Wildtype	Non-codel	NA
CGGA_1051	Primary	A	WHO II	Male	47	838	1	NA	NA	Wildtype	Codel	NA
CGGA_1055	Primary	AA	WHO III	Male	43	1611	1	1	1	Mutant	Non-codel	un-methylated
CGGA_1057	Primary	A	WHO II	Female	57	1549	1	1	1	Wildtype	Non-codel	un-methylated
CGGA_1058	Recurrent	rA	WHO II	Male	34	995	1	1	1	Mutant	Non-codel	un-methylated
CGGA_106	Recurrent	rA	WHO II	Male	30	5028	0	0	1	Wildtype	Non-codel	un-methylated
CGGA_1065	Primary	O	WHO II	Female	48	3412	0	1	1	Mutant	Codel	un-methylated
CGGA_1066	Primary	A	WHO II	Female	34	723	1	1	0	Mutant	Non-codel	un-methylated
CGGA_107	Recurrent	rAA	WHO III	Female	38	2156	1	0	0	Wildtype	Non-codel	un-methylated
CGGA_1075	Primary	GBM	WHO IV	Male	72	398	1	1	1	Wildtype	Non-codel	un-methylated
CGGA_108	Recurrent	rAA	WHO III	Male	44	366	1	0	1	Wildtype	Non-codel	un-methylated
CGGA_1086	Primary	GBM	WHO IV	Female	65	1977	1	1	1	Wildtype	NA	methylated
CGGA_1087	Primary	O	WHO II	Female	36	701	0	0	1	Mutant	Codel	un-methylated
CGGA_1097	Primary	A	WHO II	Male	30	1378	1	1	1	Wildtype	Non-codel	methylated
CGGA_1100	Primary	O	WHO II	Female	61	3314	0	1	1	Mutant	NA	methylated
CGGA_1101	Primary	A	WHO II	Female	35	214	1	0	0	Wildtype	NA	un-methylated
CGGA_1103	Primary	GBM	WHO IV	Female	35	585	1	1	1	Mutant	Non-codel	methylated
CGGA_1106	Primary	GBM	WHO IV	Male	37	420	1	1	0	Wildtype	Non-codel	methylated
CGGA_1108	Primary	AA	WHO III	Female	39	684	1	1	1	Wildtype	Non-codel	un-methylated
CGGA_1111	Primary	AA	WHO III	Male	45	2696	1	1	1	Mutant	Non-codel	methylated
CGGA_112	Primary	A	WHO II	Male	17	1534	1	1	1	Mutant	Non-codel	un-methylated
CGGA_1120	Primary	AOA	WHO III	Female	58	422	1	1	1	Mutant	NA	methylated
CGGA_1121	Recurrent	rAA	WHO III	Female	29	3278	0	1	1	Mutant	Non-codel	methylated
CGGA_1126	Primary	AA	WHO III	Male	44	784	1	1	1	Mutant	Non-codel	methylated
CGGA_1127	Primary	O	WHO II	Male	33	2630	1	1	1	NA	Codel	un-methylated
CGGA_1130	Recurrent	rGBM	WHO IV	Female	23	402	1	1	0	Mutant	Non-codel	methylated
CGGA_1131	Primary	AA	WHO III	Female	46	3251	0	1	1	Mutant	Non-codel	methylated
CGGA_1132	Recurrent	rAO	WHO III	Female	33	3251	0	1	1	Mutant	Codel	methylated
CGGA_1134	Primary	GBM	WHO IV	Female	56	59	1	0	1	Wildtype	Non-codel	methylated
CGGA_1135	Primary	GBM	WHO IV	Male	40	1244	1	1	1	Wildtype	Non-codel	un-methylated
CGGA_1137	Primary	AA	WHO III	Male	58	3237	0	1	NA	Wildtype	NA	methylated
CGGA_1138	Primary	GBM	WHO IV	Male	54	411	1	1	1	Wildtype	Non-codel	un-methylated
CGGA_1141	Primary	AA	WHO III	Male	65	432	1	NA	NA	Wildtype	Non-codel	un-methylated
CGGA_1142	Primary	GBM	WHO IV	Male	60	1005	1	1	1	Wildtype	Non-codel	un-methylated
CGGA_1144	Primary	AA	WHO III	Female	39	2505	0	1	1	Wildtype	Non-codel	un-methylated
CGGA_1147	Primary	A	WHO II	Male	36	3215	0	0	1	Mutant	Non-codel	un-methylated
CGGA_1148	Primary	A	WHO II	Male	37	596	1	1	1	Mutant	Non-codel	un-methylated
CGGA_1152	Primary	A	WHO II	Male	13	3201	0	0	1	Wildtype	Non-codel	un-methylated
CGGA_1154	Recurrent	rAA	WHO III	Female	33	369	1	NA	NA	Mutant	Non-codel	un-methylated
CGGA_1155	Primary	AA	WHO III	Male	43	1373	1	1	1	Mutant	Codel	methylated
CGGA_1156	Primary	A	WHO II	Female	41	3194	0	1	1	Mutant	Non-codel	methylated
CGGA_1157	Primary	A	WHO II	Male	64	727	1	1	1	Wildtype	Non-codel	methylated
CGGA_1158	Primary	O	WHO II	Male	39	3188	0	1	1	Mutant	Codel	un-methylated
CGGA_1159	Primary	A	WHO II	Male	51	3181	0	0	1	Mutant	Non-codel	un-methylated
CGGA_1161	Primary	AA	WHO III	Male	36	3180	0	1	1	Mutant	Non-codel	un-methylated
CGGA_1162	Primary	AOA	WHO III	Male	39	3174	0	1	1	NA	Codel	un-methylated
CGGA_1164	Recurrent	rGBM	WHO IV	Female	38	1022	1	0	1	Mutant	Codel	un-methylated
CGGA_1169	Primary	AA	WHO III	Male	30	1765	1	1	1	Mutant	Non-codel	un-methylated
CGGA_1172	Primary	GBM	WHO IV	Female	36	3131	0	1	1	Mutant	Non-codel	methylated
CGGA_1178	Recurrent	rAA	WHO III	Male	41	422	1	1	1	Mutant	Non-codel	un-methylated
CGGA_1181	Primary	A	WHO II	Male	36	318	0	1	1	Mutant	Non-codel	methylated
CGGA_1183	Primary	AA	WHO III	Female	25	408	1	1	1	Wildtype	Non-codel	un-methylated
CGGA_1184	Recurrent	rAA	WHO III	Male	46	156	1	1	0	Mutant	Non-codel	methylated
CGGA_1185	Recurrent	rAA	WHO III	Female	50	731	1	1	1	Wildtype	Non-codel	un-methylated
CGGA_1191	Primary	AO	WHO III	Male	53	3082	0	0	1	Mutant	Codel	methylated
CGGA_1192	Primary	A	WHO II	Female	43	3080	0	1	1	Mutant	Non-codel	methylated
CGGA_1195	Primary	AA	WHO III	Male	43	476	1	0	0	Mutant	Non-codel	un-methylated
CGGA_1198	Primary	O	WHO II	Male	30	3066	0	0	1	Mutant	NA	un-methylated
CGGA_120	Recurrent	rGBM	WHO IV	Male	42	288	1	1	1	Wildtype	Non-codel	NA
CGGA_1204	Primary	O	WHO II	Male	53	3056	0	0	1	Mutant	Codel	methylated
CGGA_1205	Primary	AA	WHO III	Female	59	929	1	1	1	Wildtype	NA	un-methylated
CGGA_1207	Primary	AOA	WHO III	Female	49	3049	0	0	1	NA	Codel	methylated
CGGA_1208	Recurrent	rGBM	WHO IV	Male	38	161	1	1	1	Wildtype	Non-codel	un-methylated
CGGA_1211	Primary	O	WHO II	Male	40	3042	0	0	0	Mutant	Codel	un-methylated
CGGA_1212	Primary	AA	WHO III	Male	31	2292	1	1	1	Mutant	Non-codel	methylated
CGGA_1223	Primary	AA	WHO III	Male	42	682	1	1	1	Wildtype	Non-codel	un-methylated
CGGA_1226	Primary	A	WHO II	Female	33	670	1	1	1	Wildtype	Non-codel	un-methylated
CGGA_1228	Primary	A	WHO II	Male	34	2626	0	0	1	Wildtype	Non-codel	NA
CGGA_1232	Primary	AA	WHO III	Male	39	2067	1	1	1	Mutant	Non-codel	methylated
CGGA_1235	Primary	AO	WHO III	Female	32	3004	0	0	0	Mutant	Non-codel	methylated
CGGA_1236	Primary	GBM	WHO IV	Female	47	191	1	0	0	Wildtype	Non-codel	methylated
CGGA_1238	Primary	A	WHO II	Female	11	2996	0	0	0	Wildtype	Non-codel	un-methylated
CGGA_1239	Primary	O	WHO II	Female	44	2997	0	1	NA	Mutant	Codel	methylated
CGGA_1248	Recurrent	rGBM	WHO IV	Male	54	138	1	1	1	Wildtype	Non-codel	un-methylated
CGGA_1255	Recurrent	rGBM	WHO IV	Male	49	118	1	1	1	Wildtype	Non-codel	methylated
CGGA_1256	Primary	GBM	WHO IV	Female	52	2557	0	1	1	NA	Non-codel	methylated
CGGA_1257	Recurrent	rGBM	WHO IV	Male	59	192	1	1	1	Wildtype	Non-codel	un-methylated
CGGA_1260	Recurrent	rGBM	WHO IV	Male	32	177	1	1	1	Wildtype	Non-codel	un-methylated
CGGA_1262	Recurrent	rGBM	WHO IV	Female	69	166	1	1	0	Wildtype	NA	methylated
CGGA_1264	Primary	AO	WHO III	Female	37	2929	0	0	1	Mutant	Codel	methylated
CGGA_1269	Primary	AO	WHO III	Female	35	2923	0	0	1	Mutant	Codel	methylated
CGGA_1273	Recurrent	rAA	WHO III	Male	64	2438	0	1	1	Mutant	Non-codel	un-methylated
CGGA_1282	Primary	GBM	WHO IV	Female	33	1116	1	1	1	Wildtype	Non-codel	un-methylated
CGGA_1286	Primary	O	WHO II	Female	52	2906	0	1	1	Mutant	Codel	un-methylated
CGGA_1291	Primary	AO	WHO III	Male	41	2422	0	1	1	NA	Codel	un-methylated
CGGA_1295	Recurrent	rAA	WHO III	Male	40	310	1	1	1	Mutant	Non-codel	methylated
CGGA_1300	Primary	AA	WHO III	Male	35	1793	1	1	1	Mutant	Non-codel	methylated
CGGA_1303	Primary	AOA	WHO III	Female	45	2861	0	1	1	Mutant	NA	methylated
CGGA_1305	Primary	AA	WHO III	Male	43	2702	1	1	1	Mutant	Non-codel	methylated
CGGA_1309	Primary	AO	WHO III	Male	65	964	0	0	0	NA	Codel	methylated
CGGA_1311	Recurrent	rAO	WHO III	Female	29	1080	1	1	1	Mutant	Codel	methylated
CGGA_1317	Primary	OA	WHO II	Male	45	2864	0	0	0	Mutant	NA	methylated
CGGA_1318	Primary	A	WHO II	Male	39	1497	0	1	0	Mutant	Non-codel	methylated
CGGA_1319	Primary	AO	WHO III	Female	42	2861	0	1	1	Wildtype	Non-codel	methylated
CGGA_1321	Primary	AA	WHO III	Male	46	702	1	1	1	Mutant	Non-codel	methylated
CGGA_1326	Primary	GBM	WHO IV	Male	45	322	1	1	0	Mutant	Non-codel	un-methylated
CGGA_1334	Primary	A	WHO II	Female	33	146	1	1	1	Wildtype	Non-codel	methylated
CGGA_1335	Primary	O	WHO II	Female	43	2839	0	0	0	Mutant	Codel	un-methylated
CGGA_1337	Recurrent	rGBM	WHO IV	Male	67	2172	1	1	1	NA	Non-codel	un-methylated
CGGA_1339	Primary	O	WHO II	Male	41	2832	0	0	1	Mutant	Codel	un-methylated
CGGA_1345	Primary	O	WHO II	Male	56	2825	0	1	1	Mutant	Codel	methylated
CGGA_135	Primary	AA	WHO III	Female	41	1924	1	1	0	Wildtype	Non-codel	un-methylated
CGGA_1350	Primary	O	WHO II	Male	36	2819	0	0	0	Mutant	NA	methylated
CGGA_1353	Primary	GBM	WHO IV	Male	65	1022	1	1	1	Wildtype	Non-codel	un-methylated
CGGA_1354	Primary	GBM	WHO IV	Female	40	530	1	1	1	Wildtype	Non-codel	methylated
CGGA_1356	Recurrent	rAA	WHO III	Male	52	948	1	1	1	Mutant	Non-codel	methylated
CGGA_1359	Recurrent	rAA	WHO III	Male	21	343	1	1	1	Wildtype	Non-codel	methylated
CGGA_1361	Primary	O	WHO II	Male	40	2804	0	1	1	Mutant	Non-codel	methylated
CGGA_1362	Primary	AA	WHO III	Female	64	2804	0	1	1	Wildtype	Non-codel	un-methylated
CGGA_1365	Primary	GBM	WHO IV	Male	55	253	1	1	1	Wildtype	NA	methylated
CGGA_1368	Primary	O	WHO II	Male	49	2797	0	1	0	Mutant	NA	methylated
CGGA_1369	Primary	AO	WHO III	Female	37	360	0	1	1	Mutant	Non-codel	methylated
CGGA_1371	Primary	GBM	WHO IV	Male	68	2791	0	1	1	Wildtype	Non-codel	methylated
CGGA_1377	Primary	AA	WHO III	Male	28	2780	0	1	1	Mutant	Non-codel	methylated
CGGA_1378	Primary	GBM	WHO IV	Male	47	378	1	1	1	Wildtype	NA	un-methylated
CGGA_1380	Primary	GBM	WHO IV	Male	46	291	1	1	1	Wildtype	Non-codel	methylated
CGGA_1382	Primary	GBM	WHO IV	Male	57	284	1	1	1	Wildtype	Non-codel	methylated
CGGA_1383	Recurrent	rAA	WHO III	Female	47	884	0	1	0	Mutant	Codel	methylated
CGGA_1386	Primary	AO	WHO III	Male	34	2770	0	0	1	NA	Codel	methylated
CGGA_1387	Recurrent	rGBM	WHO IV	Male	41	90	1	0	0	Wildtype	Non-codel	methylated
CGGA_1389	Primary	AO	WHO III	Female	67	1669	1	1	0	Mutant	Codel	methylated
CGGA_139	Primary	GBM	WHO IV	Male	59	694	1	1	1	Mutant	Non-codel	un-methylated
CGGA_1390	Recurrent	rAA	WHO III	Male	50	2050	0	1	1	Mutant	Non-codel	un-methylated
CGGA_1391	Primary	GBM	WHO IV	Male	62	426	0	1	1	Wildtype	Non-codel	un-methylated
CGGA_1392	Primary	GBM	WHO IV	Male	62	473	1	1	1	Wildtype	Non-codel	un-methylated
CGGA_1398	Recurrent	rAA	WHO III	Male	43	554	1	1	1	Mutant	Non-codel	methylated
CGGA_1400	Recurrent	rAO	WHO III	Female	53	2742	0	1	1	NA	Codel	un-methylated
CGGA_1401	Primary	AA	WHO III	Male	39	1680	1	1	1	Mutant	Non-codel	methylated
CGGA_1402	Primary	GBM	WHO IV	Male	30	2742	0	1	1	Wildtype	Non-codel	methylated
CGGA_1403	Primary	GBM	WHO IV	Female	43	679	1	1	1	Wildtype	Non-codel	methylated
CGGA_1404	Primary	AO	WHO III	Female	56	2741	0	1	1	Mutant	Codel	methylated
CGGA_1407	Primary	AO	WHO III	Female	29	2728	0	0	0	Mutant	Codel	methylated
CGGA_1410	Primary	GBM	WHO IV	Female	27	825	1	1	1	Wildtype	Non-codel	methylated
CGGA_1413	Primary	AO	WHO III	Male	35	2720	0	1	1	Mutant	Codel	methylated
CGGA_1415	Recurrent	rGBM	WHO IV	Female	30	2719	0	1	1	Wildtype	Non-codel	methylated
CGGA_1416	Primary	AO	WHO III	Male	42	1933	1	0	0	Mutant	Codel	un-methylated
CGGA_1417	Primary	AO	WHO III	Male	56	2713	0	1	1	Mutant	Codel	methylated
CGGA_1418	Primary	GBM	WHO IV	Female	73	287	1	1	1	Wildtype	NA	un-methylated
CGGA_1419	Recurrent	rGBM	WHO IV	Male	56	249	1	1	1	Wildtype	Non-codel	un-methylated
CGGA_1420	Primary	GBM	WHO IV	Male	60	364	1	1	1	Wildtype	Non-codel	methylated
CGGA_1421	Primary	AO	WHO III	Male	35	2699	0	1	1	NA	Non-codel	methylated
CGGA_1422	Primary	GBM	WHO IV	Male	76	204	1	1	1	Wildtype	NA	un-methylated
CGGA_1424	Primary	AO	WHO III	Female	41	2692	0	1	1	Mutant	NA	methylated
CGGA_1425	Primary	GBM	WHO IV	Female	22	640	1	1	1	Wildtype	Codel	methylated
CGGA_1426	Primary	GBM	WHO IV	Female	50	133	1	1	1	Wildtype	Non-codel	un-methylated
CGGA_1427	Primary	OA	WHO II	Female	30	339	0	1	0	NA	Non-codel	un-methylated
CGGA_1429	Recurrent	rGBM	WHO IV	Female	40	2685	0	1	1	Mutant	Codel	methylated
CGGA_1430	Recurrent	rGBM	WHO IV	Female	28	162	1	1	1	Wildtype	Non-codel	un-methylated
CGGA_1431	Primary	AA	WHO III	Male	48	2048	1	0	0	Mutant	Non-codel	methylated
CGGA_1433	Primary	GBM	WHO IV	Female	72	394	1	1	1	Wildtype	Non-codel	un-methylated
CGGA_1434	Recurrent	rAA	WHO III	Male	61	67	1	1	1	Wildtype	Non-codel	un-methylated
CGGA_1435	Primary	AA	WHO III	Female	46	1657	1	1	0	Mutant	Non-codel	un-methylated
CGGA_1437	Recurrent	rAA	WHO III	Male	48	1037	1	1	1	Wildtype	Non-codel	un-methylated
CGGA_1440	Primary	O	WHO II	Female	29	2670	0	0	1	Mutant	Codel	methylated
CGGA_1441	Primary	GBM	WHO IV	Male	70	1882	1	1	1	Wildtype	Non-codel	methylated
CGGA_1443	Recurrent	rA	WHO II	Male	41	2665	0	1	0	Wildtype	Non-codel	NA
CGGA_1444	Primary	GBM	WHO IV	Female	68	378	1	1	1	Wildtype	Non-codel	methylated
CGGA_1445	Recurrent	rAA	WHO III	Male	37	2664	0	0	1	Wildtype	NA	methylated
CGGA_1446	Primary	OA	WHO II	Male	29	2664	0	0	1	Mutant	NA	un-methylated
CGGA_1447	Recurrent	rAA	WHO III	Male	48	308	1	1	1	Wildtype	NA	methylated
CGGA_1451	Primary	GBM	WHO IV	Female	45	438	1	1	1	Wildtype	Non-codel	un-methylated
CGGA_1452	Primary	GBM	WHO IV	Male	53	468	1	1	1	Wildtype	Non-codel	methylated
CGGA_1454	Primary	A	WHO II	Female	42	2655	0	1	1	Wildtype	Non-codel	methylated
CGGA_1455	Primary	O	WHO II	Male	40	2655	0	0	0	Mutant	NA	un-methylated
CGGA_1457	Primary	GBM	WHO IV	Male	60	312	1	1	1	Wildtype	Non-codel	methylated
CGGA_1458	Recurrent	rAO	WHO III	Female	54	127	1	1	1	Mutant	Codel	methylated
CGGA_1459	Recurrent	rAA	WHO III	Male	55	503	1	1	1	Wildtype	Non-codel	un-methylated
CGGA_1461	Primary	GBM	WHO IV	Female	60	226	1	1	1	Wildtype	Non-codel	un-methylated
CGGA_1462	Primary	GBM	WHO IV	Male	49	174	1	1	1	Wildtype	Non-codel	methylated
CGGA_1463	Primary	O	WHO II	Female	69	2633	0	1	0	Mutant	Codel	methylated
CGGA_1467	Primary	GBM	WHO IV	Male	58	866	1	1	0	Mutant	NA	un-methylated
CGGA_1469	Primary	AOA	WHO III	Male	46	2626	0	1	1	Mutant	NA	methylated
CGGA_1471	Primary	A	WHO II	Male	45	2623	0	1	1	Mutant	Non-codel	methylated
CGGA_1472	Primary	GBM	WHO IV	Male	34	1025	1	0	0	NA	Non-codel	methylated
CGGA_1473	Recurrent	rAA	WHO III	Female	28	265	1	1	0	NA	Non-codel	un-methylated
CGGA_1474	Primary	AO	WHO III	Female	50	333	0	1	1	Mutant	NA	methylated
CGGA_1476	Primary	GBM	WHO IV	Female	53	299	1	0	0	Wildtype	Non-codel	methylated
CGGA_1477	Primary	OA	WHO II	Male	43	1194	1	1	0	NA	Non-codel	un-methylated
CGGA_1478	Primary	GBM	WHO IV	Female	72	542	1	1	1	Wildtype	Non-codel	methylated
CGGA_1480	Recurrent	rGBM	WHO IV	Male	41	405	1	1	1	Wildtype	Non-codel	methylated
CGGA_1481	Primary	GBM	WHO IV	Male	55	131	1	0	0	Wildtype	NA	methylated
CGGA_1482	Primary	AO	WHO III	Male	38	2592	0	1	1	NA	Codel	methylated
CGGA_1486	Primary	GBM	WHO IV	Male	45	184	1	1	1	Wildtype	NA	methylated
CGGA_1487	Recurrent	rAA	WHO III	Female	49	520	1	1	1	Wildtype	Non-codel	un-methylated
CGGA_1488	Primary	A	WHO II	Male	31	2586	0	0	0	Mutant	Non-codel	methylated
CGGA_1491	Primary	GBM	WHO IV	Male	29	246	1	1	1	Mutant	Non-codel	un-methylated
CGGA_1492	Recurrent	rGBM	WHO IV	Female	47	268	1	0	0	Wildtype	Non-codel	un-methylated
CGGA_1494	Primary	GBM	WHO IV	Male	21	269	1	1	1	Wildtype	NA	methylated
CGGA_1496	Recurrent	rGBM	WHO IV	Female	42	330	1	1	1	Mutant	Codel	methylated
CGGA_1497	Primary	AA	WHO III	Female	24	1178	1	1	1	Mutant	Non-codel	un-methylated
CGGA_1500	Primary	GBM	WHO IV	Female	45	108	1	1	1	Wildtype	Non-codel	un-methylated
CGGA_1501	Primary	GBM	WHO IV	Male	58	222	1	1	1	NA	Non-codel	methylated
CGGA_1502	Primary	O	WHO II	Female	27	2565	0	0	0	Mutant	Codel	methylated
CGGA_1503	Primary	GBM	WHO IV	Male	47	777	1	1	1	Wildtype	NA	un-methylated
CGGA_1504	Primary	AA	WHO III	Female	44	2558	0	1	1	Mutant	Non-codel	methylated
CGGA_1505	Recurrent	rGBM	WHO IV	Male	30	172	1	1	1	Mutant	Non-codel	un-methylated
CGGA_1507	Recurrent	rGBM	WHO IV	Female	41	715	1	1	1	Wildtype	Non-codel	un-methylated
CGGA_1508	Primary	AA	WHO III	Male	39	1049	1	0	0	Mutant	Non-codel	methylated
CGGA_1510	Recurrent	rAA	WHO III	Male	40	271	1	1	1	Mutant	Non-codel	methylated
CGGA_1513	Recurrent	rAO	WHO III	Female	36	2352	1	1	1	Mutant	Codel	methylated
CGGA_1514	Primary	A	WHO II	Female	57	76	1	0	0	Wildtype	NA	methylated
CGGA_1516	Primary	O	WHO II	Male	46	2530	0	1	1	Mutant	Codel	methylated
CGGA_1517	Primary	O	WHO II	Male	42	2530	0	1	1	Mutant	Codel	methylated
CGGA_1518	Primary	AA	WHO III	Female	19	411	1	1	1	Wildtype	Non-codel	methylated
CGGA_1520	Recurrent	rGBM	WHO IV	Female	67	297	1	1	1	Wildtype	Non-codel	NA
CGGA_1521	Primary	GBM	WHO IV	Female	63	205	1	1	1	Wildtype	Non-codel	methylated
CGGA_1523	Primary	A	WHO II	Male	50	2508	0	1	1	Mutant	Non-codel	methylated
CGGA_1524	Recurrent	rAO	WHO III	Male	36	1004	1	1	1	Mutant	Codel	methylated
CGGA_1525	Primary	AOA	WHO III	Male	41	1686	1	1	1	NA	Non-codel	methylated
CGGA_1526	Primary	AO	WHO III	Male	39	2502	0	1	1	Mutant	Codel	methylated
CGGA_1527	Primary	AA	WHO III	Male	47	1714	1	1	1	Mutant	Non-codel	methylated
CGGA_1528	Primary	O	WHO II	Female	27	2497	0	1	1	Mutant	Codel	methylated
CGGA_1529	Primary	GBM	WHO IV	Male	63	583	1	NA	NA	Wildtype	Non-codel	un-methylated
CGGA_1530	Primary	AOA	WHO III	Male	41	2497	0	0	1	NA	Non-codel	un-methylated
CGGA_1533	Recurrent	rAA	WHO III	Female	61	1217	1	1	1	Wildtype	Non-codel	methylated
CGGA_1534	Primary	GBM	WHO IV	Female	58	27	1	0	0	Mutant	Non-codel	un-methylated
CGGA_1535	Recurrent	rGBM	WHO IV	Male	43	232	1	1	1	Mutant	Non-codel	un-methylated
CGGA_1536	Primary	A	WHO II	Male	53	840	1	0	0	Mutant	Non-codel	methylated
CGGA_1537	Primary	GBM	WHO IV	Male	73	97	1	0	0	Wildtype	Non-codel	methylated
CGGA_1538	Recurrent	rGBM	WHO IV	Female	57	247	1	1	1	Wildtype	Non-codel	methylated
CGGA_1539	Primary	GBM	WHO IV	Male	61	2462	0	1	1	Mutant	Non-codel	methylated
CGGA_1541	Recurrent	rGBM	WHO IV	Female	50	67	1	1	1	Wildtype	Non-codel	methylated
CGGA_1542	Primary	GBM	WHO IV	Male	26	184	0	1	1	Mutant	NA	un-methylated
CGGA_1543	Primary	GBM	WHO IV	Male	57	723	1	1	0	Mutant	Non-codel	un-methylated
CGGA_1544	Primary	AA	WHO III	Female	38	208	1	0	0	Mutant	Non-codel	methylated
CGGA_1546	Primary	GBM	WHO IV	Male	56	223	1	0	1	Wildtype	Non-codel	un-methylated
CGGA_1548	Primary	GBM	WHO IV	Male	53	1054	1	1	1	Wildtype	Non-codel	un-methylated
CGGA_1551	Primary	GBM	WHO IV	Female	50	347	1	1	1	NA	Non-codel	un-methylated
CGGA_1552	Primary	AO	WHO III	Male	39	2432	0	1	0	Mutant	Codel	methylated
CGGA_1553	Recurrent	rAA	WHO III	Male	30	540	1	1	1	Mutant	Non-codel	un-methylated
CGGA_1554	Recurrent	rAO	WHO III	Male	34	824	1	1	1	Mutant	Codel	methylated
CGGA_1557	Primary	AO	WHO III	Male	47	2427	0	0	1	Mutant	Codel	methylated
CGGA_1558	Recurrent	rGBM	WHO IV	Male	71	130	1	1	1	Wildtype	Non-codel	methylated
CGGA_1559	Primary	GBM	WHO IV	Male	63	603	1	0	1	Mutant	Codel	methylated
CGGA_1560	Primary	GBM	WHO IV	Female	35	459	1	1	1	Mutant	Non-codel	methylated
CGGA_1562	Primary	AO	WHO III	Male	51	2032	1	1	1	Mutant	Codel	methylated
CGGA_1563	Primary	A	WHO II	Female	32	2423	0	1	1	Wildtype	Non-codel	methylated
CGGA_1564	Primary	GBM	WHO IV	Male	48	190	1	1	1	Wildtype	Non-codel	un-methylated
CGGA_1565	Primary	AA	WHO III	Female	23	1417	0	0	0	Mutant	Non-codel	methylated
CGGA_1566	Primary	AO	WHO III	Female	43	2420	0	1	1	Mutant	Codel	methylated
CGGA_1567	Primary	AO	WHO III	Female	48	840	1	1	1	Mutant	Non-codel	methylated
CGGA_1568	Primary	AA	WHO III	Female	26	345	0	0	0	NA	Non-codel	methylated
CGGA_1569	Primary	AA	WHO III	Female	27	1406	0	0	0	Wildtype	Codel	methylated
CGGA_157	Recurrent	rA	WHO II	Male	34	914	1	1	1	NA	Non-codel	un-methylated
CGGA_1571	Primary	GBM	WHO IV	Female	43	412	0	1	1	Mutant	Non-codel	methylated
CGGA_1572	Recurrent	rGBM	WHO IV	Female	60	160	1	1	1	Wildtype	Non-codel	un-methylated
CGGA_1575	Recurrent	rAA	WHO III	Male	37	129	1	1	0	Mutant	Non-codel	methylated
CGGA_1579	Primary	A	WHO II	Male	37	2398	0	0	0	Wildtype	Non-codel	methylated
CGGA_1580	Primary	AA	WHO III	Female	34	1581	1	1	1	Mutant	Non-codel	un-methylated
CGGA_1583	Primary	OA	WHO II	Female	51	1606	1	1	0	NA	Non-codel	methylated
CGGA_1586	Primary	GBM	WHO IV	Female	55	232	1	1	1	Wildtype	Non-codel	un-methylated
CGGA_1587	Primary	AA	WHO III	Female	30	750	1	0	0	Mutant	Non-codel	methylated
CGGA_1588	Primary	AA	WHO III	Female	24	2003	0	0	0	Wildtype	Non-codel	methylated
CGGA_1589	Recurrent	rA	WHO II	Male	49	342	1	1	1	Wildtype	Non-codel	methylated
CGGA_1591	Recurrent	rAA	WHO III	Male	54	1133	1	1	0	Mutant	Non-codel	methylated
CGGA_1592	Recurrent	rAO	WHO III	Male	37	1588	1	1	1	Mutant	Codel	methylated
CGGA_1594	Recurrent	rA	WHO II	Male	25	480	0	0	1	NA	Non-codel	methylated
CGGA_1595	Primary	GBM	WHO IV	Female	34	2363	0	1	1	NA	Non-codel	un-methylated
CGGA_1596	Primary	GBM	WHO IV	Male	63	205	1	1	1	Wildtype	Non-codel	methylated
CGGA_1597	Primary	GBM	WHO IV	Male	58	174	1	1	0	Wildtype	Non-codel	methylated
CGGA_1598	Primary	AA	WHO III	Male	31	564	1	1	1	Wildtype	Non-codel	un-methylated
CGGA_1601	Primary	GBM	WHO IV	Male	66	710	1	1	1	Wildtype	Non-codel	methylated
CGGA_1603	Recurrent	rGBM	WHO IV	Male	18	356	1	1	1	Wildtype	Non-codel	un-methylated
CGGA_1604	Recurrent	rGBM	WHO IV	Male	46	740	1	1	1	Mutant	Non-codel	methylated
CGGA_1605	Recurrent	rGBM	WHO IV	Male	34	321	1	1	1	Wildtype	Non-codel	methylated
CGGA_1606	Primary	AA	WHO III	Female	28	471	1	1	1	Wildtype	Non-codel	un-methylated
CGGA_1607	Recurrent	rO	WHO II	Female	35	1333	1	1	1	Mutant	Codel	methylated
CGGA_1608	Recurrent	rAA	WHO III	Male	38	1953	0	1	0	Mutant	Non-codel	methylated
CGGA_1610	Recurrent	rAOA	WHO III	Male	39	1058	1	1	1	NA	Codel	methylated
CGGA_1611	Recurrent	rGBM	WHO IV	Female	30	1158	1	1	1	Mutant	Non-codel	un-methylated
CGGA_1612	Primary	GBM	WHO IV	Male	68	718	1	1	1	Wildtype	Non-codel	un-methylated
CGGA_1613	Primary	GBM	WHO IV	Male	53	250	0	1	1	Wildtype	Non-codel	methylated
CGGA_1614	Recurrent	rAA	WHO III	Male	51	1079	1	1	1	Mutant	Non-codel	methylated
CGGA_1615	Recurrent	rGBM	WHO IV	Male	48	586	1	1	1	Wildtype	Codel	un-methylated
CGGA_1617	Primary	O	WHO II	Female	35	2310	0	1	0	NA	Codel	methylated
CGGA_1618	Primary	AA	WHO III	Male	31	2319	0	1	1	Mutant	Non-codel	un-methylated
CGGA_1619	Primary	AA	WHO III	Male	44	766	1	1	1	Mutant	Non-codel	methylated
CGGA_1620	Primary	AO	WHO III	Male	51	2312	0	1	1	Mutant	Codel	methylated
CGGA_1621	Primary	A	WHO II	Female	48	2311	0	1	1	Mutant	Non-codel	un-methylated
CGGA_1623	Primary	AA	WHO III	Female	16	2307	0	1	0	Wildtype	Non-codel	methylated
CGGA_1624	Recurrent	rGBM	WHO IV	Female	27	87	1	1	1	Mutant	Non-codel	methylated
CGGA_1626	Primary	GBM	WHO IV	Male	66	696	1	1	1	Wildtype	Non-codel	un-methylated
CGGA_1627	Primary	AA	WHO III	Male	37	2301	0	1	1	Mutant	Non-codel	un-methylated
CGGA_1630	Primary	O	WHO II	Male	26	2160	0	0	0	NA	Codel	un-methylated
CGGA_1631	Recurrent	rGBM	WHO IV	Female	58	221	1	1	0	Wildtype	Non-codel	methylated
CGGA_1634	Primary	GBM	WHO IV	Female	26	366	1	0	0	Wildtype	Non-codel	methylated
CGGA_1635	Primary	GBM	WHO IV	Female	43	332	1	1	1	Wildtype	NA	un-methylated
CGGA_1640	Primary	AOA	WHO III	Male	55	2267	0	1	1	NA	Non-codel	un-methylated
CGGA_1641	Recurrent	rGBM	WHO IV	Female	57	291	1	1	1	Wildtype	Non-codel	methylated
CGGA_1642	Primary	A	WHO II	Male	48	2266	0	1	0	Mutant	Non-codel	methylated
CGGA_1644	Primary	GBM	WHO IV	Male	48	173	1	1	1	Wildtype	Non-codel	methylated
CGGA_1645	Primary	AA	WHO III	Male	59	1996	0	1	1	Mutant	Non-codel	methylated
CGGA_1647	Primary	O	WHO II	Male	40	2229	0	1	0	NA	Codel	methylated
CGGA_1648	Primary	AOA	WHO III	Female	45	1747	0	1	1	NA	Codel	un-methylated
CGGA_1649	Primary	O	WHO II	Male	36	2225	0	1	1	Mutant	Codel	un-methylated
CGGA_165	Primary	A	WHO II	Male	34	183	0	1	0	NA	Non-codel	un-methylated
CGGA_1650	Primary	GBM	WHO IV	Male	36	1283	1	1	1	Mutant	Non-codel	methylated
CGGA_1651	Recurrent	rA	WHO II	Female	44	842	1	1	1	Mutant	Non-codel	methylated
CGGA_1653	Primary	OA	WHO II	Female	47	2217	0	1	0	NA	Non-codel	methylated
CGGA_1655	Primary	A	WHO II	Male	48	1209	0	1	0	Mutant	Non-codel	un-methylated
CGGA_1656	Recurrent	rGBM	WHO IV	Male	56	149	1	0	1	Wildtype	Non-codel	methylated
CGGA_1657	Primary	AOA	WHO III	Female	20	2215	0	0	0	NA	Non-codel	methylated
CGGA_1658	Recurrent	rGBM	WHO IV	Female	64	1574	1	1	1	Wildtype	Non-codel	un-methylated
CGGA_1659	Recurrent	rGBM	WHO IV	Male	24	387	1	1	1	Wildtype	Non-codel	methylated
CGGA_1661	Primary	AA	WHO III	Female	42	2209	0	1	1	NA	Non-codel	methylated
CGGA_1662	Primary	O	WHO II	Female	55	1493	0	1	0	Mutant	Codel	methylated
CGGA_1663	Recurrent	rGBM	WHO IV	Male	61	290	1	1	1	Wildtype	Non-codel	NA
CGGA_1664	Primary	O	WHO II	Female	40	1528	1	1	1	Mutant	Non-codel	methylated
CGGA_1666	Primary	GBM	WHO IV	Male	60	249	1	1	1	Wildtype	NA	methylated
CGGA_1667	Primary	AO	WHO III	Female	40	2180	0	1	1	Mutant	Codel	un-methylated
CGGA_1669	Primary	AA	WHO III	Female	44	139	1	0	0	Wildtype	Non-codel	methylated
CGGA_1670	Recurrent	rAA	WHO III	Female	30	365	1	1	1	Wildtype	Non-codel	methylated
CGGA_1671	Primary	AA	WHO III	Female	26	2168	0	1	1	Mutant	Non-codel	un-methylated
CGGA_1673	Primary	A	WHO II	Female	23	2160	0	0	1	Mutant	Non-codel	methylated
CGGA_1675	Primary	AA	WHO III	Male	38	2154	0	1	1	Mutant	Non-codel	methylated
CGGA_1678	Primary	GBM	WHO IV	Male	51	657	1	1	1	Wildtype	NA	methylated
CGGA_1679	Primary	AO	WHO III	Female	52	2146	0	1	1	Mutant	Codel	methylated
CGGA_1680	Primary	AA	WHO III	Male	45	596	1	1	1	Mutant	Non-codel	methylated
CGGA_1681	Primary	GBM	WHO IV	Female	58	346	1	1	1	Wildtype	Codel	methylated
CGGA_1682	Recurrent	rGBM	WHO IV	Male	67	345	1	1	1	Wildtype	Non-codel	methylated
CGGA_1685	Recurrent	rAA	WHO III	Male	33	225	1	1	1	Mutant	Non-codel	methylated
CGGA_1686	Primary	AA	WHO III	Male	27	745	1	0	1	Wildtype	Non-codel	un-methylated
CGGA_1687	Primary	GBM	WHO IV	Male	14	2118	0	1	1	Wildtype	Non-codel	un-methylated
CGGA_1688	Recurrent	rAA	WHO III	Female	51	51	1	1	1	Wildtype	Non-codel	methylated
CGGA_1689	Primary	A	WHO II	Male	45	2118	0	1	1	Mutant	Non-codel	methylated
CGGA_1690	Primary	GBM	WHO IV	Male	60	592	1	1	1	Wildtype	Non-codel	un-methylated
CGGA_1693	Primary	AO	WHO III	Male	61	517	1	1	1	NA	Non-codel	un-methylated
CGGA_1694	Primary	GBM	WHO IV	Male	55	624	1	1	1	Wildtype	Non-codel	un-methylated
CGGA_1695	Recurrent	rAA	WHO III	Male	45	2094	0	1	1	Mutant	Non-codel	un-methylated
CGGA_1696	Primary	AA	WHO III	Male	72	1205	0	1	1	Wildtype	NA	un-methylated
CGGA_1697	Recurrent	rGBM	WHO IV	Female	47	89	1	1	1	Wildtype	Non-codel	methylated
CGGA_1698	Primary	GBM	WHO IV	Female	55	388	1	0	0	Wildtype	Non-codel	methylated
CGGA_1699	Primary	GBM	WHO IV	Female	41	2088	0	0	1	Mutant	NA	un-methylated
CGGA_1700	Primary	AO	WHO III	Male	49	2076	0	1	1	Mutant	Codel	un-methylated
CGGA_1701	Primary	AO	WHO III	Male	44	1696	0	1	0	Mutant	Codel	methylated
CGGA_1702	Recurrent	rGBM	WHO IV	Female	29	168	1	1	1	Wildtype	Non-codel	un-methylated
CGGA_1703	Primary	A	WHO II	Female	30	1592	0	1	1	Mutant	Non-codel	un-methylated
CGGA_1704	Primary	A	WHO II	Female	32	2064	0	1	0	Wildtype	Non-codel	un-methylated
CGGA_1706	Primary	GBM	WHO IV	Male	60	2068	0	1	1	Wildtype	Non-codel	NA
CGGA_1708	Primary	GBM	WHO IV	Female	54	1122	1	1	1	Wildtype	Non-codel	methylated
CGGA_1709	Primary	GBM	WHO IV	Male	47	415	1	1	1	Wildtype	Non-codel	un-methylated
CGGA_1713	Primary	GBM	WHO IV	Male	62	332	1	1	1	Wildtype	Non-codel	methylated
CGGA_1714	Primary	AOA	WHO III	Female	37	2034	0	1	1	NA	Codel	un-methylated
CGGA_1715	Primary	O	WHO II	Female	12	2033	0	0	0	Wildtype	Non-codel	methylated
CGGA_1716	Recurrent	rAA	WHO III	Male	38	951	1	1	1	Mutant	Non-codel	methylated
CGGA_1718	Primary	AA	WHO III	Female	37	1996	0	1	1	Mutant	Non-codel	methylated
CGGA_1720	Primary	A	WHO II	Male	35	1994	0	1	1	Mutant	Non-codel	methylated
CGGA_1721	Primary	AO	WHO III	Female	46	1994	0	1	1	NA	Codel	un-methylated
CGGA_1722	Primary	GBM	WHO IV	Female	60	349	1	1	1	Wildtype	NA	un-methylated
CGGA_1723	Primary	AO	WHO III	Female	39	1986	0	1	1	Mutant	Codel	un-methylated
CGGA_1725	Primary	AO	WHO III	Female	33	1983	0	1	1	Mutant	Codel	un-methylated
CGGA_1727	Primary	GBM	WHO IV	Male	48	1980	0	1	1	Mutant	Non-codel	un-methylated
CGGA_1728	Primary	GBM	WHO IV	Male	45	917	1	1	1	Mutant	Non-codel	un-methylated
CGGA_1729	Recurrent	rGBM	WHO IV	Male	52	244	1	1	1	Wildtype	Non-codel	methylated
CGGA_1731	Primary	AA	WHO III	Female	45	1976	0	1	1	Mutant	Non-codel	methylated
CGGA_1735	Primary	GBM	WHO IV	Male	54	813	1	1	1	Wildtype	Non-codel	un-methylated
CGGA_1736	Primary	GBM	WHO IV	Female	57	938	1	1	1	Wildtype	Non-codel	un-methylated
CGGA_1737	Primary	AO	WHO III	Male	33	1952	0	1	1	Mutant	Codel	methylated
CGGA_1738	Primary	AA	WHO III	Male	49	469	1	1	1	Wildtype	Non-codel	methylated
CGGA_1739	Recurrent	rAA	WHO III	Male	45	515	1	1	1	Mutant	Non-codel	un-methylated
CGGA_1740	Primary	GBM	WHO IV	Female	50	363	1	0	0	Wildtype	Non-codel	methylated
CGGA_1743	Primary	AA	WHO III	Female	47	1361	1	1	1	Mutant	Non-codel	un-methylated
CGGA_1744	Primary	GBM	WHO IV	Male	51	1936	0	1	1	NA	Non-codel	methylated
CGGA_1745	Primary	AOA	WHO III	Female	45	1929	0	1	0	Mutant	NA	methylated
CGGA_1747	Primary	AOA	WHO III	Female	27	293	1	1	1	NA	Non-codel	un-methylated
CGGA_1749	Primary	GBM	WHO IV	Female	44	401	1	1	1	Wildtype	Non-codel	un-methylated
CGGA_1750	Primary	GBM	WHO IV	Female	52	250	1	1	1	Wildtype	Non-codel	methylated
CGGA_1758	Primary	GBM	WHO IV	Female	45	414	1	1	1	Wildtype	Non-codel	methylated
CGGA_1760	Recurrent	rA	WHO II	Male	51	459	1	0	1	Wildtype	Non-codel	un-methylated
CGGA_1764	Primary	GBM	WHO IV	Male	33	710	1	1	1	Mutant	Non-codel	un-methylated
CGGA_1767	Primary	GBM	WHO IV	Male	63	86	1	0	0	Wildtype	NA	methylated
CGGA_1769	Primary	GBM	WHO IV	Female	49	1854	0	0	1	Wildtype	Non-codel	methylated
CGGA_1770	Recurrent	rGBM	WHO IV	Female	43	267	1	0	1	Mutant	Non-codel	un-methylated
CGGA_1771	Recurrent	rAA	WHO III	Male	38	1068	1	1	1	Mutant	Non-codel	un-methylated
CGGA_1773	Recurrent	rGBM	WHO IV	Female	46	104	1	1	1	Wildtype	Non-codel	un-methylated
CGGA_1776	Recurrent	rGBM	WHO IV	Male	23	259	1	1	1	Wildtype	Non-codel	un-methylated
CGGA_1780	Primary	GBM	WHO IV	Female	57	1826	0	0	1	Wildtype	NA	NA
CGGA_1785	Recurrent	rGBM	WHO IV	Male	34	329	1	1	1	Mutant	Non-codel	methylated
CGGA_1786	Recurrent	rAO	WHO III	Female	54	1817	0	1	1	Mutant	Codel	NA
CGGA_1791	Primary	AA	WHO III	Male	55	855	1	1	1	Wildtype	NA	un-methylated
CGGA_1807	Primary	GBM	WHO IV	Female	65	247	1	NA	NA	Wildtype	Non-codel	methylated
CGGA_1809	Primary	AO	WHO III	Male	27	343	1	1	1	Wildtype	Non-codel	un-methylated
CGGA_1811	Recurrent	rGBM	WHO IV	Male	64	304	1	1	1	Wildtype	Non-codel	NA
CGGA_1812	Primary	GBM	WHO IV	Male	65	780	1	NA	NA	Wildtype	Non-codel	un-methylated
CGGA_1814	Recurrent	rGBM	WHO IV	Female	46	221	1	1	1	Wildtype	Non-codel	un-methylated
CGGA_1815	Recurrent	rGBM	WHO IV	Female	45	185	1	1	1	Wildtype	Non-codel	methylated
CGGA_1817	Primary	GBM	WHO IV	Female	72	399	1	1	1	Wildtype	Non-codel	methylated
CGGA_1819	Primary	GBM	WHO IV	Male	55	1005	1	0	1	Wildtype	Non-codel	methylated
CGGA_1820	Recurrent	rGBM	WHO IV	Female	52	77	1	1	1	Wildtype	Non-codel	un-methylated
CGGA_1826	Primary	GBM	WHO IV	Female	70	44	1	0	0	Wildtype	Non-codel	methylated
CGGA_1829	Primary	A	WHO II	Male	23	801	0	0	0	Wildtype	Non-codel	methylated
CGGA_1833	Primary	GBM	WHO IV	Female	60	494	1	1	1	Wildtype	Non-codel	methylated
CGGA_1840	Primary	GBM	WHO IV	Female	58	1179	0	1	1	Wildtype	Non-codel	methylated
CGGA_1850	Primary	A	WHO II	Male	29	750	0	0	1	Mutant	Non-codel	methylated
CGGA_1854	Primary	AA	WHO III	Male	36	1626	0	0	1	Mutant	Non-codel	methylated
CGGA_1857	Recurrent	rGBM	WHO IV	Male	46	157	1	1	1	Wildtype	Non-codel	NA
CGGA_1862	Primary	AA	WHO III	Male	40	110	1	1	1	Wildtype	Non-codel	methylated
CGGA_1863	Recurrent	rAO	WHO III	Female	50	1594	0	1	1	Mutant	Codel	un-methylated
CGGA_1865	Recurrent	rGBM	WHO IV	Female	45	89	1	0	0	Wildtype	Non-codel	NA
CGGA_1866	Primary	GBM	WHO IV	Male	68	127	1	1	1	Wildtype	Non-codel	un-methylated
CGGA_1870	Primary	GBM	WHO IV	Male	62	1556	0	1	1	Mutant	Codel	un-methylated
CGGA_1875	Primary	A	WHO II	Female	22	1558	0	1	1	Wildtype	Non-codel	methylated
CGGA_1880	Recurrent	rAA	WHO III	Female	37	1302	0	0	0	Mutant	Non-codel	NA
CGGA_1882	Primary	AO	WHO III	Male	33	1531	0	0	0	Mutant	Codel	methylated
CGGA_1886	Recurrent	rGBM	WHO IV	Male	31	338	1	1	1	Wildtype	Non-codel	un-methylated
CGGA_1899	Recurrent	rGBM	WHO IV	Male	45	176	1	1	1	Wildtype	Non-codel	un-methylated
CGGA_1901	Primary	GBM	WHO IV	Male	60	540	1	1	1	Wildtype	Non-codel	methylated
CGGA_1902	Primary	A	WHO II	Male	33	1479	0	0	0	Mutant	Non-codel	methylated
CGGA_1903	Primary	AOA	WHO III	Female	24	1474	0	1	1	NA	Codel	methylated
CGGA_1906	Recurrent	rAA	WHO III	Male	57	1054	1	0	1	Mutant	Non-codel	methylated
CGGA_1908	Recurrent	rGBM	WHO IV	Female	42	298	1	1	1	Wildtype	Non-codel	methylated
CGGA_1911	Recurrent	rGBM	WHO IV	Male	15	1451	0	1	1	Wildtype	Non-codel	methylated
CGGA_1912	Recurrent	rGBM	WHO IV	Male	48	507	1	1	1	NA	Non-codel	methylated
CGGA_194	Recurrent	rAO	WHO III	Female	43	2304	1	0	0	Mutant	Codel	methylated
CGGA_1946	Recurrent	rGBM	WHO IV	Female	51	142	1	1	1	Wildtype	Non-codel	un-methylated
CGGA_1953	Recurrent	rGBM	WHO IV	Male	47	73	1	1	1	Wildtype	Non-codel	methylated
CGGA_1955	Recurrent	rGBM	WHO IV	Male	30	457	1	1	1	NA	Non-codel	NA
CGGA_1972	Recurrent	rGBM	WHO IV	Male	47	1291	0	1	1	Wildtype	Non-codel	un-methylated
CGGA_1976	Recurrent	rGBM	WHO IV	Female	53	73	1	0	1	Wildtype	Non-codel	un-methylated
CGGA_1985	Recurrent	rGBM	WHO IV	Male	41	380	1	NA	NA	Mutant	Non-codel	un-methylated
CGGA_1994	Recurrent	rAO	WHO III	Female	32	1237	0	1	1	Mutant	Non-codel	methylated
CGGA_2002	Recurrent	rA	WHO II	Male	40	572	1	1	1	Mutant	Non-codel	un-methylated
CGGA_2003	Recurrent	rGBM	WHO IV	Male	40	780	1	1	1	Mutant	Non-codel	NA
CGGA_2006	Recurrent	rAA	WHO III	Male	43	626	1	1	1	Mutant	Non-codel	methylated
CGGA_2008	Recurrent	rGBM	WHO IV	Male	56	44	1	1	NA	Wildtype	Non-codel	methylated
CGGA_2013	Recurrent	rA	WHO II	Male	41	139	1	NA	NA	Mutant	Codel	un-methylated
CGGA_2024	Recurrent	rGBM	WHO IV	Female	19	328	1	1	NA	Wildtype	Non-codel	methylated
CGGA_2039	Recurrent	rGBM	WHO IV	Male	28	702	0	1	1	Wildtype	Non-codel	methylated
CGGA_2046	Recurrent	rAA	WHO III	Male	46	251	1	1	1	Mutant	Non-codel	NA
CGGA_2047	Recurrent	rGBM	WHO IV	Female	64	598	1	1	1	Wildtype	Non-codel	NA
CGGA_2053	Recurrent	rGBM	WHO IV	Male	55	1031	0	1	1	Wildtype	Codel	NA
CGGA_2056	Recurrent	rGBM	WHO IV	Female	41	1019	0	1	1	Mutant	Non-codel	NA
CGGA_2062	Recurrent	rGBM	WHO IV	Female	63	41	1	1	1	Mutant	Non-codel	NA
CGGA_2075	Recurrent	rGBM	WHO IV	Male	63	266	1	NA	1	Wildtype	Non-codel	NA
CGGA_2078	Recurrent	rGBM	WHO IV	Female	61	280	1	1	1	Wildtype	Non-codel	NA
CGGA_2079	Recurrent	rAO	WHO III	Male	45	964	0	1	1	Mutant	Codel	NA
CGGA_2081	Recurrent	rAO	WHO III	Female	39	961	0	1	1	Mutant	Codel	NA
CGGA_2082	Recurrent	rGBM	WHO IV	Male	41	571	0	1	1	Wildtype	Non-codel	NA
CGGA_2106	Recurrent	rGBM	WHO IV	Female	39	892	0	1	1	Mutant	Codel	methylated
CGGA_2115	Recurrent	rGBM	WHO IV	Female	31	171	1	NA	1	Wildtype	Non-codel	un-methylated
CGGA_2121	Recurrent	rA	WHO II	Female	41	346	1	NA	1	Mutant	Non-codel	un-methylated
CGGA_2129	Recurrent	rAA	WHO III	Male	48	828	0	1	0	Mutant	Non-codel	NA
CGGA_265	Recurrent	rA	WHO II	Male	43	3959	0	1	1	Mutant	Non-codel	methylated
CGGA_279	Recurrent	rAA	WHO III	Female	49	1314	1	0	1	Mutant	Non-codel	methylated
CGGA_28	Primary	A	WHO II	Male	25	1103	1	1	0	Mutant	Codel	un-methylated
CGGA_288	Recurrent	rO	WHO II	Male	49	1057	1	0	0	Mutant	Codel	un-methylated
CGGA_290	Primary	O	WHO II	Female	37	4725	0	1	0	Mutant	Codel	un-methylated
CGGA_320	Primary	O	WHO II	Male	31	3005	1	1	1	Mutant	Codel	NA
CGGA_336	Recurrent	rAO	WHO III	Female	57	2549	1	1	1	Mutant	Codel	un-methylated
CGGA_358	Recurrent	rAA	WHO III	Female	30	122	1	0	0	Mutant	Non-codel	methylated
CGGA_369	Recurrent	rA	WHO II	Male	33	4606	0	1	0	Mutant	Non-codel	NA
CGGA_406	Recurrent	rAA	WHO III	Female	24	90	1	0	0	Mutant	Non-codel	un-methylated
CGGA_42	Primary	A	WHO II	Male	38	2832	1	1	0	Mutant	Codel	un-methylated
CGGA_420	Recurrent	rAO	WHO III	Female	39	3514	0	1	1	Mutant	Codel	methylated
CGGA_457	Recurrent	rAA	WHO III	Male	32	75	1	0	0	Mutant	Non-codel	methylated
CGGA_482	Primary	O	WHO II	Male	45	2511	1	1	0	Mutant	Codel	methylated
CGGA_487	Recurrent	rGBM	WHO IV	Male	46	156	1	0	1	Wildtype	Non-codel	un-methylated
CGGA_492	Recurrent	rAA	WHO III	Male	27	652	0	1	1	Wildtype	Non-codel	un-methylated
CGGA_503	Primary	A	WHO II	Male	51	4410	0	1	1	Mutant	Non-codel	un-methylated
CGGA_507	Recurrent	rAA	WHO III	Female	53	302	1	0	1	Mutant	Non-codel	methylated
CGGA_509	Primary	GBM	WHO IV	Male	38	623	1	1	0	Wildtype	Non-codel	un-methylated
CGGA_521	Primary	AA	WHO III	Male	32	514	1	1	0	Wildtype	Non-codel	un-methylated
CGGA_530	Recurrent	rGBM	WHO IV	Female	41	506	1	0	1	Wildtype	Non-codel	methylated
CGGA_554	Recurrent	rAOA	WHO III	Female	46	134	1	0	0	NA	Non-codel	methylated
CGGA_568	Recurrent	rGBM	WHO IV	Male	14	285	1	0	1	Wildtype	Non-codel	un-methylated
CGGA_583	Primary	A	WHO II	Female	36	3107	1	1	0	Mutant	NA	un-methylated
CGGA_619	Recurrent	rA	WHO II	Male	40	550	1	0	0	Wildtype	Non-codel	NA
CGGA_625	Recurrent	rAO	WHO III	Female	33	2465	1	0	0	Mutant	Codel	un-methylated
CGGA_634	Primary	AA	WHO III	Female	35	2633	1	1	0	Mutant	Non-codel	un-methylated
CGGA_652	Recurrent	rAA	WHO III	Male	42	476	1	0	1	Mutant	Non-codel	methylated
CGGA_663	Primary	A	WHO II	Female	29	4210	0	1	1	Mutant	Non-codel	un-methylated
CGGA_703	Recurrent	rAO	WHO III	Female	31	1355	1	0	1	Mutant	Non-codel	NA
CGGA_705	Primary	AA	WHO III	Male	41	1507	1	1	0	Mutant	Non-codel	un-methylated
CGGA_707	Primary	O	WHO II	Female	39	3299	1	1	0	Mutant	Codel	NA
CGGA_720	Recurrent	rA	WHO II	Female	46	1258	1	0	0	Mutant	Non-codel	un-methylated
CGGA_721	Primary	A	WHO II	Male	45	2552	1	1	1	Mutant	Non-codel	un-methylated
CGGA_724	Recurrent	rA	WHO II	Male	32	4147	0	0	0	Mutant	Non-codel	un-methylated
CGGA_730	Recurrent	rO	WHO II	Female	51	2118	1	0	0	Mutant	Codel	NA
CGGA_763	Recurrent	rAA	WHO III	Male	52	319	0	0	0	Wildtype	Non-codel	un-methylated
CGGA_777	Recurrent	rGBM	WHO IV	Male	46	146	1	0	0	Wildtype	Non-codel	un-methylated
CGGA_780	Recurrent	rAO	WHO III	Female	64	923	1	0	1	Wildtype	Non-codel	un-methylated
CGGA_799	Recurrent	rAO	WHO III	Male	53	1868	1	0	1	Mutant	Codel	methylated
CGGA_809	Primary	A	WHO II	Male	26	1252	1	1	0	Mutant	Non-codel	un-methylated
CGGA_810	Recurrent	rAO	WHO III	Male	20	551	1	1	1	Wildtype	Non-codel	un-methylated
CGGA_825	Recurrent	rAA	WHO III	Male	36	836	1	1	1	Mutant	Non-codel	NA
CGGA_831	Primary	GBM	WHO IV	Female	55	546	1	1	1	Wildtype	Non-codel	un-methylated
CGGA_846	Recurrent	rA	WHO II	Female	39	2991	0	0	1	Wildtype	Non-codel	NA
CGGA_852	Primary	AA	WHO III	Male	40	169	1	1	0	Wildtype	Non-codel	un-methylated
CGGA_861	Primary	AA	WHO III	Male	29	893	1	0	0	Wildtype	Non-codel	NA
CGGA_863	Primary	A	WHO II	Female	42	2073	1	1	0	Wildtype	Non-codel	un-methylated
CGGA_867	Recurrent	rAA	WHO III	Female	40	367	1	1	0	Mutant	Non-codel	methylated
CGGA_869	Recurrent	rGBM	WHO IV	Female	36	537	0	NA	NA	Wildtype	Non-codel	un-methylated
CGGA_881	Recurrent	rAA	WHO III	Female	23	252	1	0	1	Wildtype	Non-codel	NA
CGGA_882	Recurrent	rAA	WHO III	Male	30	1008	0	1	0	Mutant	Non-codel	NA
CGGA_888	Recurrent	rAO	WHO III	Male	29	669	1	1	1	Mutant	Codel	NA
CGGA_889	Primary	A	WHO II	Male	23	3943	0	1	1	Mutant	Non-codel	NA
CGGA_890	Primary	AA	WHO III	Male	39	2982	1	1	0	Mutant	Non-codel	NA
CGGA_901	Primary	AA	WHO III	Male	40	929	1	0	0	Mutant	Non-codel	NA
CGGA_903	Primary	AA	WHO III	Female	27	1455	1	1	0	Mutant	Non-codel	NA
CGGA_D19	Recurrent	rO	WHO II	Female	64	297	1	0	0	Mutant	Codel	methylated
CGGA_D28	Primary	AA	WHO III	Male	25	860	1	1	0	Mutant	Non-codel	NA
CGGA_D50	Recurrent	rO	WHO II	Male	30	782	1	0	0	Mutant	Codel	NA
CGGA_J50	Recurrent	rOA	WHO II	Male	27	1693	1	1	1	Mutant	NA	NA
CGGA_J73	Primary	AO	WHO III	Female	34	1134	1	1	1	Mutant	NA	NA
CGGA_P100	Primary	GBM	WHO IV	Male	67	268	1	NA	NA	Wildtype	Non-codel	NA
CGGA_P102	Primary	GBM	WHO IV	Male	30	1269	1	1	1	Mutant	Non-codel	NA
CGGA_P103	Primary	O	WHO II	Male	34	1651	0	1	0	Mutant	Codel	NA
CGGA_P104	Recurrent	rAOA	WHO III	Female	36	167	1	NA	1	Mutant	NA	NA
CGGA_P106	Recurrent	rGBM	WHO IV	Male	24	71	1	1	1	Wildtype	Non-codel	NA
CGGA_P108	Primary	AA	WHO III	Female	30	1644	0	1	1	Wildtype	Non-codel	NA
CGGA_P109	Recurrent	rGBM	WHO IV	Male	35	407	1	0	1	Mutant	Non-codel	NA
CGGA_P110	Primary	AO	WHO III	Female	56	800	1	1	1	Wildtype	Non-codel	NA
CGGA_P111	Primary	O	WHO II	Female	44	1638	0	0	0	Mutant	Codel	NA
CGGA_P112	Primary	GBM	WHO IV	Male	65	834	1	1	1	Wildtype	Non-codel	NA
CGGA_P113	Primary	A	WHO II	Male	32	1708	0	1	0	Wildtype	Non-codel	NA
CGGA_P115	Primary	A	WHO II	Male	25	1626	0	1	0	Wildtype	NA	NA
CGGA_P116	Primary	GBM	WHO IV	Male	58	305	1	1	NA	Wildtype	NA	NA
CGGA_P121	Primary	A	WHO II	Male	39	1608	0	1	0	Wildtype	Non-codel	NA
CGGA_P122	Recurrent	rO	WHO II	Male	43	1638	0	1	0	Mutant	Codel	NA
CGGA_P128	Primary	A	WHO II	Male	41	1586	0	1	0	Mutant	Non-codel	NA
CGGA_P13	Primary	O	WHO II	Female	40	1938	0	0	0	Mutant	Codel	NA
CGGA_P131	Primary	AO	WHO III	Female	45	1596	0	1	1	Mutant	Codel	NA
CGGA_P132	Primary	O	WHO II	Male	42	1603	0	1	0	Mutant	Codel	NA
CGGA_P136	Primary	GBM	WHO IV	Female	41	842	1	1	1	Wildtype	NA	NA
CGGA_P137	Primary	A	WHO II	Male	42	1526	0	0	0	Mutant	Non-codel	NA
CGGA_P142	Primary	AO	WHO III	Male	45	1558	0	1	1	Mutant	Codel	NA
CGGA_P143	Primary	GBM	WHO IV	Female	66	261	1	1	1	Wildtype	Non-codel	NA
CGGA_P144	Primary	AA	WHO III	Male	44	1559	0	1	1	Mutant	Non-codel	NA
CGGA_P145	Primary	A	WHO II	Male	53	308	1	1	0	Mutant	Non-codel	NA
CGGA_P147	Primary	A	WHO II	Male	52	863	1	1	0	Mutant	Non-codel	NA
CGGA_P15	Primary	GBM	WHO IV	Male	49	723	1	1	1	NA	Non-codel	NA
CGGA_P151	Primary	A	WHO II	Female	46	1582	0	1	1	Mutant	Non-codel	NA
CGGA_P153	Primary	A	WHO II	Male	45	1484	0	1	1	Mutant	NA	NA
CGGA_P155	Primary	A	WHO II	Male	50	1483	0	1	1	Wildtype	Non-codel	NA
CGGA_P156	Primary	O	WHO II	Male	30	1488	0	0	0	Mutant	Codel	NA
CGGA_P157	Primary	AA	WHO III	Female	55	470	1	1	1	Wildtype	Non-codel	NA
CGGA_P158	Primary	OA	WHO II	Male	27	1510	0	1	1	Mutant	NA	NA
CGGA_P159	Primary	AA	WHO III	Male	59	211	1	0	0	Wildtype	Non-codel	NA
CGGA_P160	Primary	GBM	WHO IV	Female	72	219	1	1	1	Wildtype	Non-codel	NA
CGGA_P163	Recurrent	rAO	WHO III	Female	45	855	1	1	1	Mutant	Non-codel	un-methylated
CGGA_P164	Primary	GBM	WHO IV	Male	27	1553	0	1	1	Wildtype	NA	NA
CGGA_P165	Primary	AOA	WHO III	Female	51	598	1	1	1	Mutant	NA	NA
CGGA_P17	Primary	AO	WHO III	Male	30	1930	0	1	1	Mutant	Codel	NA
CGGA_P172	Primary	AA	WHO III	Male	33	1049	1	1	1	Mutant	NA	NA
CGGA_P173	Primary	A	WHO II	Male	31	1448	0	1	0	Mutant	Non-codel	un-methylated
CGGA_P174	Primary	O	WHO II	Male	31	1482	0	1	1	Mutant	Codel	NA
CGGA_P175	Recurrent	rGBM	WHO IV	Male	45	183	1	1	1	Wildtype	NA	NA
CGGA_P176	Primary	O	WHO II	Female	32	804	0	1	0	Mutant	Codel	NA
CGGA_P177	Primary	A	WHO II	Male	43	1442	0	1	1	Wildtype	Non-codel	methylated
CGGA_P178	Primary	GBM	WHO IV	Female	52	1442	0	1	1	Wildtype	NA	methylated
CGGA_P179	Primary	A	WHO II	Female	53	1454	0	1	1	Mutant	Non-codel	methylated
CGGA_P18	Primary	AA	WHO III	Male	40	387	1	0	1	Mutant	Non-codel	NA
CGGA_P180	Primary	GBM	WHO IV	Male	47	260	1	1	1	Mutant	NA	NA
CGGA_P181	Primary	AA	WHO III	Female	21	238	1	NA	NA	Wildtype	Non-codel	NA
CGGA_P182	Recurrent	rGBM	WHO IV	Female	58	1512	0	1	1	Wildtype	Non-codel	NA
CGGA_P183	Primary	AO	WHO III	Male	58	1512	0	1	1	Mutant	Codel	NA
CGGA_P185	Recurrent	rAA	WHO III	Female	41	502	1	1	1	Mutant	Non-codel	NA
CGGA_P19	Primary	A	WHO II	Male	39	1924	0	1	1	Mutant	Non-codel	NA
CGGA_P199	Recurrent	rGBM	WHO IV	Male	66	203	1	0	0	Wildtype	Non-codel	NA
CGGA_P20	Primary	A	WHO II	Female	58	1923	0	1	0	Mutant	Non-codel	NA
CGGA_P205	Primary	GBM	WHO IV	Male	66	583	1	1	1	Wildtype	NA	NA
CGGA_P21	Primary	A	WHO II	Male	25	1922	0	1	1	Mutant	Non-codel	NA
CGGA_P22	Primary	GBM	WHO IV	Male	62	406	1	1	1	Wildtype	Non-codel	NA
CGGA_P23	Primary	AA	WHO III	Female	62	392	1	1	1	Wildtype	NA	NA
CGGA_P25	Primary	GBM	WHO IV	Male	64	147	1	1	1	Wildtype	NA	NA
CGGA_P265	Primary	AA	WHO III	Male	36	779	1	1	1	Wildtype	NA	methylated
CGGA_P266	Primary	AA	WHO III	Female	28	253	1	1	1	Wildtype	NA	methylated
CGGA_P269	Recurrent	rAO	WHO III	Female	47	511	1	1	1	Wildtype	Codel	NA
CGGA_P27	Primary	A	WHO II	Female	37	413	0	1	0	Mutant	Non-codel	NA
CGGA_P271	Primary	A	WHO II	Male	42	1376	0	1	0	Mutant	NA	methylated
CGGA_P279	Recurrent	rAO	WHO III	Female	47	1334	0	1	1	Mutant	Codel	NA
CGGA_P28	Primary	GBM	WHO IV	Male	61	107	1	0	0	Wildtype	Non-codel	NA
CGGA_P280	Recurrent	rGBM	WHO IV	Female	52	1342	0	1	1	Wildtype	Non-codel	methylated
CGGA_P283	Recurrent	rGBM	WHO IV	Male	38	1331	0	1	1	Wildtype	Non-codel	methylated
CGGA_P286	Recurrent	rO	WHO II	Female	57	658	0	NA	0	Mutant	Codel	methylated
CGGA_P29	Recurrent	rAOA	WHO III	Female	22	103	1	1	1	Mutant	NA	NA
CGGA_P295	Recurrent	rGBM	WHO IV	Male	46	273	1	1	1	Wildtype	Non-codel	un-methylated
CGGA_P3	Recurrent	rAOA	WHO III	Male	32	2126	0	1	0	Mutant	NA	NA
CGGA_P30	Primary	A	WHO II	Male	48	404	1	1	1	Wildtype	Non-codel	NA
CGGA_P306	Recurrent	rO	WHO II	Male	49	922	1	1	1	Mutant	Codel	methylated
CGGA_P308	Recurrent	rAA	WHO III	Male	38	563	1	1	1	Mutant	Non-codel	methylated
CGGA_P31	Primary	A	WHO II	Male	42	1883	0	0	1	Wildtype	Non-codel	NA
CGGA_P310	Recurrent	rAA	WHO III	Female	47	224	1	1	1	NA	Codel	methylated
CGGA_P311	Recurrent	rA	WHO II	Male	36	1247	0	0	1	Mutant	Non-codel	methylated
CGGA_P314	Recurrent	rAO	WHO III	Female	34	1238	0	1	1	Mutant	Codel	methylated
CGGA_P315	Recurrent	rA	WHO II	Female	47	451	1	NA	NA	Mutant	Non-codel	NA
CGGA_P316	Recurrent	rA	WHO II	Male	44	567	0	NA	NA	NA	Non-codel	NA
CGGA_P319	Recurrent	rAA	WHO III	Male	37	508	1	1	0	Mutant	Non-codel	methylated
CGGA_P326	Recurrent	rAA	WHO III	Female	48	1217	0	1	1	Mutant	Non-codel	methylated
CGGA_P328	Recurrent	rAA	WHO III	Female	54	580	1	1	1	Mutant	Non-codel	NA
CGGA_P335	Recurrent	rGBM	WHO IV	Male	42	1203	0	1	1	Mutant	Codel	methylated
CGGA_P337	Recurrent	rAO	WHO III	Female	61	689	1	1	1	Mutant	Codel	methylated
CGGA_P338	Recurrent	rO	WHO II	Male	51	1198	0	1	1	Wildtype	Non-codel	methylated
CGGA_P346	Recurrent	rA	WHO II	Male	42	522	0	NA	0	Mutant	Non-codel	NA
CGGA_P356	Recurrent	rA	WHO II	Female	22	569	1	1	1	Mutant	Non-codel	methylated
CGGA_P358	Recurrent	rA	WHO II	Male	44	1168	0	1	1	Mutant	Non-codel	un-methylated
CGGA_P364	Recurrent	rAA	WHO III	Female	41	495	1	1	0	Mutant	Non-codel	methylated
CGGA_P385	Recurrent	rGBM	WHO IV	Male	22	1112	0	1	1	Wildtype	Non-codel	NA
CGGA_P388	Recurrent	rAA	WHO III	Female	37	293	1	1	1	Mutant	Non-codel	methylated
CGGA_P392	Recurrent	rA	WHO II	Male	35	1099	0	1	1	Mutant	Codel	methylated
CGGA_P399	Recurrent	rO	WHO II	Female	41	1090	0	1	1	Mutant	Codel	methylated
CGGA_P401	Recurrent	rGBM	WHO IV	Male	31	788	1	1	NA	Mutant	Non-codel	NA
CGGA_P411	Recurrent	rGBM	WHO IV	Female	47	440	1	1	1	Mutant	Non-codel	methylated
CGGA_P415	Recurrent	rGBM	WHO IV	Female	56	195	1	NA	1	Wildtype	Non-codel	NA
CGGA_P416	Recurrent	rAO	WHO III	Male	29	1069	0	1	1	Mutant	Codel	methylated
CGGA_P421	Recurrent	rAA	WHO III	Male	26	308	1	NA	1	Mutant	Non-codel	methylated
CGGA_P422	Primary	O	WHO II	Female	41	1091	0	1	0	Mutant	Codel	methylated
CGGA_P437	Primary	AO	WHO III	Female	47	1023	0	0	1	Mutant	Codel	NA
CGGA_P438	Recurrent	rAO	WHO III	Male	41	1023	0	1	1	Mutant	Codel	NA
CGGA_P439	Recurrent	rA	WHO II	Male	45	1022	0	1	1	Mutant	Non-codel	NA
CGGA_P446	Recurrent	rAO	WHO III	Female	47	1009	0	1	1	Mutant	Codel	NA
CGGA_P461	Recurrent	rAA	WHO III	Male	28	599	1	1	1	Mutant	Non-codel	methylated
CGGA_P468	Primary	AO	WHO III	Female	42	974	0	1	1	Mutant	Codel	methylated
CGGA_P483	Recurrent	rAA	WHO III	Male	41	299	1	1	1	Wildtype	Non-codel	methylated
CGGA_P492	Recurrent	rO	WHO II	Female	44	938	0	0	1	Mutant	Codel	methylated
CGGA_P5	Recurrent	rAA	WHO III	Female	45	378	1	1	1	Mutant	Non-codel	NA
CGGA_P500	Recurrent	rO	WHO II	Female	34	930	0	1	0	Mutant	Codel	methylated
CGGA_P501	Recurrent	rA	WHO II	Male	27	926	0	1	1	Mutant	Non-codel	methylated
CGGA_P505	Recurrent	rA	WHO II	Male	34	924	0	1	0	Mutant	Non-codel	methylated
CGGA_P508	Recurrent	rAA	WHO III	Male	40	377	1	1	1	Mutant	Non-codel	methylated
CGGA_P510	Recurrent	rAO	WHO III	Male	42	912	0	1	1	Mutant	Non-codel	methylated
CGGA_P512	Recurrent	rGBM	WHO IV	Male	23	541	1	1	1	Wildtype	Non-codel	methylated
CGGA_P520	Recurrent	rAO	WHO III	Female	44	884	0	1	1	Mutant	Codel	NA
CGGA_P568	Recurrent	rAO	WHO III	Female	23	218	1	1	1	Mutant	Codel	methylated
CGGA_P585	Recurrent	rGBM	WHO IV	Male	50	344	1	1	1	Wildtype	Non-codel	methylated
CGGA_P594	Recurrent	rAA	WHO III	Male	40	84	1	1	1	Wildtype	Non-codel	un-methylated
CGGA_P596	Recurrent	rGBM	WHO IV	Female	60	777	0	1	1	Mutant	Codel	methylated
CGGA_P604	Recurrent	rAA	WHO III	Female	15	262	1	1	1	Wildtype	Non-codel	un-methylated
CGGA_P609	Primary	GBM	WHO IV	Female	19	726	0	1	1	Wildtype	Non-codel	un-methylated
CGGA_P610	Recurrent	rGBM	WHO IV	Male	62	345	1	1	1	Wildtype	NA	methylated
CGGA_P619	Recurrent	rGBM	WHO IV	Female	66	236	1	1	1	Wildtype	Non-codel	NA
CGGA_P625	Recurrent	rGBM	WHO IV	Female	46	161	1	NA	NA	Mutant	Non-codel	methylated
CGGA_P633	Recurrent	rAA	WHO III	Female	40	676	0	1	1	Mutant	Non-codel	NA
CGGA_P7	Recurrent	rGBM	WHO IV	Male	45	110	1	NA	1	Wildtype	Non-codel	NA
CGGA_P83	Primary	A	WHO II	Female	28	1698	0	1	1	Mutant	Non-codel	NA
CGGA_P84	Primary	A	WHO II	Female	40	1694	0	1	0	Mutant	Non-codel	NA
CGGA_P86	Primary	O	WHO II	Female	34	1694	0	1	0	Mutant	Codel	NA
CGGA_P87	Recurrent	rGBM	WHO IV	Male	32	240	1	NA	1	Mutant	Non-codel	NA
CGGA_P89	Recurrent	rGBM	WHO IV	Male	42	294	1	1	1	Wildtype	Non-codel	NA
CGGA_P93	Primary	A	WHO II	Female	45	1678	0	1	1	Mutant	Non-codel	NA
CGGA_P98	Recurrent	rAA	WHO III	Male	44	317	1	1	1	Mutant	Non-codel	NA
CGGA_P99	Recurrent	rGBM	WHO IV	Male	52	679	0	1	1	Mutant	Non-codel	NA

## Sheet: Table s4
Sample	Histology	Grade	Grade	Gender	Age	IDH_mutation_status	Location
Patient 1	Diffuse astrocytoma	WHO II	LGG	Male	53	Mutant	Right frontotemporal insula
Patient 2	Astrocytoma	WHO III	LGG	Female	49	Mutant	Right frontal lobe
Patient 3	Anaplastic Astrocytoma	WHO III	LGG	Male	52	Wildtype	Left temporal
Patient 4	GBM	WHO IV	GBM	Male	66	Wildtype	Right temporal lobe
Patient 5	GBM	WHO IV	GBM	Male	48	Wildtype	Right temporal
Patient 6	GBM	WHO IV	GBM	Female	60	Wildtype	Left temporal
